# Supplementary material for: Selective sorting of microRNAs into exosomes by phase-separated YBX1 condensates
Source: eLife. 2021 Nov 12;10:e71982. doi: 10.7554/eLife.71982 (PMC8612733; doi:10.7554/eLife.71982)
Supplement: Figure 3—figure supplement 2—source data 1. [file elife-71982-fig3-figsupp2-data1.zip]

Archive with 5 entries (4 files):
- Figure 3-figure supplement 2-source data 1/
- Figure 3-figure supplement 2-source data 1/uncropped SDS-PAGE corresponding to Figure 3-figure supplement 2.tif
- __MACOSX/Figure 3-figure supplement 2-source data 1/._uncropped SDS-PAGE corresponding to Figure 3-figure supplement 2.tif
- Figure 3-figure supplement 2-source data 1/Uncropped SDS-PAGE corresponding to Figure 3-figure supplement 2.pdf
- __MACOSX/Figure 3-figure supplement 2-source data 1/._Uncropped SDS-PAGE corresponding to Figure 3-figure supplement 2.pdf
