# Supplementary material for: Selective sorting of microRNAs into exosomes by phase-separated YBX1 condensates
Source: eLife. 2021 Nov 12;10:e71982. doi: 10.7554/eLife.71982 (PMC8612733; doi:10.7554/eLife.71982)
Supplement: Figure 4—source data 1. [file elife-71982-fig4-data1.zip]

Archive with 19 entries (18 files):
- Figure 4-source data 1 for Figure 4C/
- Figure 4-source data 1 for Figure 4C/Figure 4C-unmodified blot for CD9 in sedimentable particles.tif
- __MACOSX/Figure 4-source data 1 for Figure 4C/._Figure 4C-unmodified blot for CD9 in sedimentable particles.tif
- Figure 4-source data 1 for Figure 4C/Figure 4C-unmodified blot for DDX6 in cells.tif
- __MACOSX/Figure 4-source data 1 for Figure 4C/._Figure 4C-unmodified blot for DDX6 in cells.tif
- Figure 4-source data 1 for Figure 4C/Figure 4C-unmodified blot for ALIX in sedimentable particles.tif
- __MACOSX/Figure 4-source data 1 for Figure 4C/._Figure 4C-unmodified blot for ALIX in sedimentable particles.tif
- Figure 4-source data 1 for Figure 4C/Figure 4C-unmodified blot for YBX1 in cells.tif
- __MACOSX/Figure 4-source data 1 for Figure 4C/._Figure 4C-unmodified blot for YBX1 in cells.tif
- Figure 4-source data 1 for Figure 4C/Figure 4C-unmodified blot for Flotillin-2 in sedimentable particles.tif
- __MACOSX/Figure 4-source data 1 for Figure 4C/._Figure 4C-unmodified blot for Flotillin-2 in sedimentable particles.tif
- Figure 4-source data 1 for Figure 4C/Figure 4C-unmodified blot for Actin in cells.tif
- __MACOSX/Figure 4-source data 1 for Figure 4C/._Figure 4C-unmodified blot for Actin in cells.tif
- Figure 4-source data 1 for Figure 4C/Figure 4C-unmodified blot for YBX1 in sedimentable particles.tif
- __MACOSX/Figure 4-source data 1 for Figure 4C/._Figure 4C-unmodified blot for YBX1 in sedimentable particles.tif
- Figure 4-source data 1 for Figure 4C/Figure 4C-unmodified blot for G3BP1 in cells.tif
- __MACOSX/Figure 4-source data 1 for Figure 4C/._Figure 4C-unmodified blot for G3BP1 in cells.tif
- Figure 4-source data 1 for Figure 4C/Uncropped Western blot images corresponding to Figure 4C.pdf
- __MACOSX/Figure 4-source data 1 for Figure 4C/._Uncropped Western blot images corresponding to Figure 4C.pdf
