# Supplementary material for: Selective sorting of microRNAs into exosomes by phase-separated YBX1 condensates
Source: eLife. 2021 Nov 12;10:e71982. doi: 10.7554/eLife.71982 (PMC8612733; doi:10.7554/eLife.71982)
Supplement: Figure 4—source data 2. [file elife-71982-fig4-data2.zip]

Archive with 25 entries (24 files):
- Figure 4-source data 2 for Figure 4D/
- Figure 4-source data 2 for Figure 4D/Figure 4D-raw unedited blot for YFP in sedimentable particles merged with marker.tif
- __MACOSX/Figure 4-source data 2 for Figure 4D/._Figure 4D-raw unedited blot for YFP in sedimentable particles merged with marker.tif
- Figure 4-source data 2 for Figure 4D/Figure 4D-raw unedited blot for GM130 in cells merged with marker.tif
- __MACOSX/Figure 4-source data 2 for Figure 4D/._Figure 4D-raw unedited blot for GM130 in cells merged with marker.tif
- Figure 4-source data 2 for Figure 4D/Figure 4D-raw unedited blot for YFP in sedimentable particles without marker.tif
- __MACOSX/Figure 4-source data 2 for Figure 4D/._Figure 4D-raw unedited blot for YFP in sedimentable particles without marker.tif
- Figure 4-source data 2 for Figure 4D/.DS_Store
- __MACOSX/Figure 4-source data 2 for Figure 4D/._.DS_Store
- Figure 4-source data 2 for Figure 4D/Figure 4D-raw unedited blot for GM130 in sedimentable particles without marker.tif
- __MACOSX/Figure 4-source data 2 for Figure 4D/._Figure 4D-raw unedited blot for GM130 in sedimentable particles without marker.tif
- Figure 4-source data 2 for Figure 4D/Figure 4D-raw unedited blot for ALIX in cells and sedimentable particles without marker.tif
- __MACOSX/Figure 4-source data 2 for Figure 4D/._Figure 4D-raw unedited blot for ALIX in cells and sedimentable particles without marker.tif
- Figure 4-source data 2 for Figure 4D/Figure 4D-raw unedited blot for YFP in cells without marker.tif
- __MACOSX/Figure 4-source data 2 for Figure 4D/._Figure 4D-raw unedited blot for YFP in cells without marker.tif
- Figure 4-source data 2 for Figure 4D/Figure 4D-raw unedited blot for YFP in cells merged with marker.tif
- __MACOSX/Figure 4-source data 2 for Figure 4D/._Figure 4D-raw unedited blot for YFP in cells merged with marker.tif
- Figure 4-source data 2 for Figure 4D/Figure 4D-raw unedited blot for GM130 in cells without marker.tif
- __MACOSX/Figure 4-source data 2 for Figure 4D/._Figure 4D-raw unedited blot for GM130 in cells without marker.tif
- Figure 4-source data 2 for Figure 4D/Uncropped Western blot images corresponding to Figure 4D.pdf
- __MACOSX/Figure 4-source data 2 for Figure 4D/._Uncropped Western blot images corresponding to Figure 4D.pdf
- Figure 4-source data 2 for Figure 4D/Figure 4D-raw unedited blot for ALIX in cells and sedimentable particles merged with marker.tif
- __MACOSX/Figure 4-source data 2 for Figure 4D/._Figure 4D-raw unedited blot for ALIX in cells and sedimentable particles merged with marker.tif
- Figure 4-source data 2 for Figure 4D/Figure 4D-raw unedited blot for GM130 in sedimentable particles merged with marker.tif
- __MACOSX/Figure 4-source data 2 for Figure 4D/._Figure 4D-raw unedited blot for GM130 in sedimentable particles merged with marker.tif
