# Supplementary material for: Selective sorting of microRNAs into exosomes by phase-separated YBX1 condensates
Source: eLife. 2021 Nov 12;10:e71982. doi: 10.7554/eLife.71982 (PMC8612733; doi:10.7554/eLife.71982)
Supplement: Figure 4—source data 5. [file elife-71982-fig4-data5.zip]

Archive with 13 entries (12 files):
- Figure 4-source data 5 for Figure 4I/
- Figure 4-source data 5 for Figure 4I/Uncropped Western blot images corresponding to Figure 4I.pdf
- __MACOSX/Figure 4-source data 5 for Figure 4I/._Uncropped Western blot images corresponding to Figure 4I.pdf
- Figure 4-source data 5 for Figure 4I/Figure 4I-raw unedited blot for CD63 without protein marker.tif
- __MACOSX/Figure 4-source data 5 for Figure 4I/._Figure 4I-raw unedited blot for CD63 without protein marker.tif
- Figure 4-source data 5 for Figure 4I/Figure 4I-raw unedited blot for ALIX merged with protein marker.tif
- __MACOSX/Figure 4-source data 5 for Figure 4I/._Figure 4I-raw unedited blot for ALIX merged with protein marker.tif
- Figure 4-source data 5 for Figure 4I/Figure 4I-raw unedited blot for CD63 merged with protein marker.tif
- __MACOSX/Figure 4-source data 5 for Figure 4I/._Figure 4I-raw unedited blot for CD63 merged with protein marker.tif
- Figure 4-source data 5 for Figure 4I/Figure 4I-raw unedited blot for ALIX without protein marker.tif
- __MACOSX/Figure 4-source data 5 for Figure 4I/._Figure 4I-raw unedited blot for ALIX without protein marker.tif
- Figure 4-source data 5 for Figure 4I/Figure 4I-raw unedited blot for YBX1.tif
- __MACOSX/Figure 4-source data 5 for Figure 4I/._Figure 4I-raw unedited blot for YBX1.tif
