# Supplementary material for: Selective sorting of microRNAs into exosomes by phase-separated YBX1 condensates
Source: eLife. 2021 Nov 12;10:e71982. doi: 10.7554/eLife.71982 (PMC8612733; doi:10.7554/eLife.71982)
Supplement: Figure 4—source data 6. [file elife-71982-fig4-data6.zip]

Archive with 15 entries (14 files):
- Figure 4-source data 6 for Figure 4K/
- Figure 4-source data 6 for Figure 4K/Figure 4K-raw unedited blot for CD9 merged with protein marker.tif
- __MACOSX/Figure 4-source data 6 for Figure 4K/._Figure 4K-raw unedited blot for CD9 merged with protein marker.tif
- Figure 4-source data 6 for Figure 4K/Figure 4K-raw unedited blot for combined CD9 merged with protein marker.tif
- __MACOSX/Figure 4-source data 6 for Figure 4K/._Figure 4K-raw unedited blot for combined CD9 merged with protein marker.tif
- Figure 4-source data 6 for Figure 4K/.DS_Store
- __MACOSX/Figure 4-source data 6 for Figure 4K/._.DS_Store
- Figure 4-source data 6 for Figure 4K/Uncropped Western blot images corresponding to Figure 4K.pdf
- __MACOSX/Figure 4-source data 6 for Figure 4K/._Uncropped Western blot images corresponding to Figure 4K.pdf
- Figure 4-source data 6 for Figure 4K/Figure 4K-raw unedited blot for YBX1 merged with protein marker.tif
- __MACOSX/Figure 4-source data 6 for Figure 4K/._Figure 4K-raw unedited blot for YBX1 merged with protein marker.tif
- Figure 4-source data 6 for Figure 4K/Figure 4K-raw unedited blot for CD63 merged with protein marker.tif
- __MACOSX/Figure 4-source data 6 for Figure 4K/._Figure 4K-raw unedited blot for CD63 merged with protein marker.tif
- Figure 4-source data 6 for Figure 4K/Figure 4K-raw unedited blot for ALIX merged with protein marker.tif
- __MACOSX/Figure 4-source data 6 for Figure 4K/._Figure 4K-raw unedited blot for ALIX merged with protein marker.tif
