# Supplementary material for: Selective sorting of microRNAs into exosomes by phase-separated YBX1 condensates
Source: eLife. 2021 Nov 12;10:e71982. doi: 10.7554/eLife.71982 (PMC8612733; doi:10.7554/eLife.71982)
Supplement: Figure 5—source data 1. [file elife-71982-fig5-data1.zip]

Archive with 11 entries (10 files):
- Figure 5-source data 1 for Figure 5C/
- Figure 5-source data 1 for Figure 5C/Figure 5C-raw unedited blot for YBX1 merged with protein marker.tif
- __MACOSX/Figure 5-source data 1 for Figure 5C/._Figure 5C-raw unedited blot for YBX1 merged with protein marker.tif
- Figure 5-source data 1 for Figure 5C/Figure 5C-raw unedited blot for YBX1 without protein marker.tif
- __MACOSX/Figure 5-source data 1 for Figure 5C/._Figure 5C-raw unedited blot for YBX1 without protein marker.tif
- Figure 5-source data 1 for Figure 5C/Uncropped Western blot images corresponding to Figure 5C.pdf
- __MACOSX/Figure 5-source data 1 for Figure 5C/._Uncropped Western blot images corresponding to Figure 5C.pdf
- Figure 5-source data 1 for Figure 5C/Figure 5C-raw unedited blot for Actin without protein marker.tif
- __MACOSX/Figure 5-source data 1 for Figure 5C/._Figure 5C-raw unedited blot for Actin without protein marker.tif
- Figure 5-source data 1 for Figure 5C/Figure 5C-raw unedited blot for Actin merged with protein marker.tif
- __MACOSX/Figure 5-source data 1 for Figure 5C/._Figure 5C-raw unedited blot for Actin merged with protein marker.tif
