# Supplementary material for: Selective sorting of microRNAs into exosomes by phase-separated YBX1 condensates
Source: eLife. 2021 Nov 12;10:e71982. doi: 10.7554/eLife.71982 (PMC8612733; doi:10.7554/eLife.71982)
Supplement: Figure 7—source data 1. [file elife-71982-fig7-data1.xlsx]

## Sheet: Sheet1
reference	Gene Symbol	Annotation	MWT(kDa)	Sequence count, Control	Spectral count, Control	Sequence count, EGFP-YBX1	Spectral count, EGFP-YBX1		3xFlag-YBX1 IP-MS from sheet2	EGFP-YBX1 IP-MS & 3xFlag-YBX1 IP-MS	P bodies proteome (Hubstenberger et al., 2017)
sp|P67809|YBOX1_HUMAN	YBX1	Nuclease-sensitive element-binding protein 1 OS=Homo sapiens GN=YBX1 PE=1 SV=3	35.9	4	8	19	186		MYH9	MYH9	APOBEC3F
GFP_Aequorea		victoria (Jellyfish)	26.87	0	0	17	146		ABCF1	ABCF1	DDX41
sp|P19338|NUCL_HUMAN	NCL	Nucleolin OS=Homo sapiens GN=NCL PE=1 SV=3	76.57	11	13	37	105		ACTA2	ACTA2	DHX15
sp|P13010|XRCC5_HUMAN	XRCC5	X-ray repair cross-complementing protein 5 OS=Homo sapiens GN=XRCC5 PE=1 SV=3	82.65	2	2	50	113		ACTG1	ACTG1	DHX9
sp|Q00839|HNRPU_HUMAN	HNRNPU	Heterogeneous nuclear ribonucleoprotein U OS=Homo sapiens GN=HNRNPU PE=1 SV=6	90.53	11	12	38	95		ACTN4	ACTN4	MOV10
sp|Q08211|DHX9_HUMAN	DHX9	ATP-dependent RNA helicase A OS=Homo sapiens GN=DHX9 PE=1 SV=4	140.87	15	16	55	113		ADAR	ADAR	NOP58
sp|P12956|XRCC6_HUMAN	XRCC6	X-ray repair cross-complementing protein 6 OS=Homo sapiens GN=XRCC6 PE=1 SV=2	69.8	6	6	49	114		AHCTF1	AHCTF1	RPF2
sp|P11940|PABP1_HUMAN	PABPC1	Polyadenylate-binding protein 1 OS=Homo sapiens GN=PABPC1 PE=1 SV=2	70.63	14	15	42	85		AMOT	AMOT	RPS27A
sp|Q12906|ILF3_HUMAN	ILF3	Interleukin enhancer-binding factor 3 OS=Homo sapiens GN=ILF3 PE=1 SV=3	95.28	3	3	40	82		ANKFY1	ANKFY1	SMC1A
sp|Q9NR30|DDX21_HUMAN	DDX21	Nucleolar RNA helicase 2 OS=Homo sapiens GN=DDX21 PE=1 SV=5	87.29	1	1	43	72		ANKRD17	ANKRD17	SPTBN1
sp|P09874|PARP1_HUMAN	PARP1	Poly [ADP-ribose] polymerase 1 OS=Homo sapiens GN=PARP1 PE=1 SV=4	113.01	8	9	50	70		ANXA2	ANXA2	TOP2A
sp|P16989|YBOX3_HUMAN	YBX3	Y-box-binding protein 3 OS=Homo sapiens GN=YBX3 PE=1 SV=4	40.07	3	4	20	80		AP1B1	AP1B1	UPF1
sp|Q14444|CAPR1_HUMAN	CAPRIN1	Caprin-1 OS=Homo sapiens GN=CAPRIN1 PE=1 SV=2	78.32	5	5	24	47		AP2A1	AP2A1	ZCCHC11
sp|O60506|HNRPQ_HUMAN	SYNCRIP	Heterogeneous nuclear ribonucleoprotein Q OS=Homo sapiens GN=SYNCRIP PE=1 SV=2	69.56	3	4	28	49		ARHGEF2	ARHGEF2	ZCCHC3
sp|P62081|RS7_HUMAN	RPS7	40S ribosomal protein S7 OS=Homo sapiens GN=RPS7 PE=1 SV=1	22.11	10	12	13	64		ASCC3	ASCC3	KIF23
sp|Q6PKG0|LARP1_HUMAN	LARP1	La-related protein 1 OS=Homo sapiens GN=LARP1 PE=1 SV=2	123.43	1	1	39	59		ASPH	ASPH	AZGP1
sp|P61247|RS3A_HUMAN	RPS3A	40S ribosomal protein S3a OS=Homo sapiens GN=RPS3A PE=1 SV=2	29.93	9	10	27	68		ATP1A1	ATP1A1	S100A9
sp|Q13283|G3BP1_HUMAN	G3BP1	Ras GTPase-activating protein-binding protein 1 OS=Homo sapiens GN=G3BP1 PE=1 SV=1	52.13	3	3	21	38		ATXN2	ATXN2	TOP2B
sp|P61978|HNRPK_HUMAN	HNRNPK	Heterogeneous nuclear ribonucleoprotein K OS=Homo sapiens GN=HNRNPK PE=1 SV=1	50.94	11	13	23	54		ATXN2L	ATXN2L	ARG1
sp|O43390|HNRPR_HUMAN	HNRNPR	Heterogeneous nuclear ribonucleoprotein R OS=Homo sapiens GN=HNRNPR PE=1 SV=1	70.9	6	6	27	44		BAZ1A	BAZ1A	ACTBL2
sp|Q9UN86|G3BP2_HUMAN	G3BP2	Ras GTPase-activating protein-binding protein 2 OS=Homo sapiens GN=G3BP2 PE=1 SV=2	54.09	5	6	21	43		BAZ1B	BAZ1B	SPTAN1
sp|Q9BQG0|MBB1A_HUMAN	MYBBP1A	Myb-binding protein 1A OS=Homo sapiens GN=MYBBP1A PE=1 SV=2	148.76	0	0	47	68		BCLAF1	BCLAF1	HSPA2
sp|P52272|HNRPM_HUMAN	HNRNPM	Heterogeneous nuclear ribonucleoprotein M OS=Homo sapiens GN=HNRNPM PE=1 SV=3	77.46	12	13	56	70		BMS1	BMS1	SMARCA5
sp|Q13263|TIF1B_HUMAN	TRIM28	Transcription intermediary factor 1-beta OS=Homo sapiens GN=TRIM28 PE=1 SV=5	88.49	0	0	28	42		CAD	CAD	EDC4
sp|O75533|SF3B1_HUMAN	SF3B1	Splicing factor 3B subunit 1 OS=Homo sapiens GN=SF3B1 PE=1 SV=3	145.74	0	0	50	62		CAMSAP3	CAMSAP3	DDX50
sp|Q92841|DDX17_HUMAN	DDX17	Probable ATP-dependent RNA helicase DDX17 OS=Homo sapiens GN=DDX17 PE=1 SV=2	80.22	6	7	26	38		CAPRIN1	CAPRIN1	SERPINB3
sp|Q9HCE1|MOV10_HUMAN	MOV10	Putative helicase MOV-10 OS=Homo sapiens GN=MOV10 PE=1 SV=2	113.6	0	0	36	44		CCAR2	CCAR2	SBSN
sp|Q92900|RENT1_HUMAN	UPF1	Regulator of nonsense transcripts 1 OS=Homo sapiens GN=UPF1 PE=1 SV=2	124.27	0	0	35	40		CDC5L	CDC5L	BAZ1B
sp|Q7L2E3|DHX30_HUMAN	DHX30	Putative ATP-dependent RNA helicase DHX30 OS=Homo sapiens GN=DHX30 PE=1 SV=1	133.85	0	0	35	40		CEP170	CEP170	MYO1C
sp|P17844|DDX5_HUMAN	DDX5	Probable ATP-dependent RNA helicase DDX5 OS=Homo sapiens GN=DDX5 PE=1 SV=1	69.1	3	3	22	35		CEP170P1	CEP170P1	EIF4A3
sp|Q6P158|DHX57_HUMAN	DHX57	Putative ATP-dependent RNA helicase DHX57 OS=Homo sapiens GN=DHX57 PE=1 SV=2	155.51	0	0	31	37		CHD5	CHD5	SERPINB12
sp|P05455|LA_HUMAN	SSB	Lupus La protein OS=Homo sapiens GN=SSB PE=1 SV=2	46.81	4	4	25	32		CKAP5	CKAP5	EFTUD2
sp|Q9NZI8|IF2B1_HUMAN	IGF2BP1	Insulin-like growth factor 2 mRNA-binding protein 1 OS=Homo sapiens GN=IGF2BP1 PE=1 SV=2	63.44	7	7	25	40		CLTC	CLTC	RBM15B
sp|P39023|RL3_HUMAN	RPL3	60S ribosomal protein L3 OS=Homo sapiens GN=RPL3 PE=1 SV=2	46.08	3	3	24	46		CNOT1	CNOT1	AGO2
sp|P26599|PTBP1_HUMAN	PTBP1	Polypyrimidine tract-binding protein 1 OS=Homo sapiens GN=PTBP1 PE=1 SV=1	57.19	5	7	18	44		COPA	COPA	MYH10
sp|P46781|RS9_HUMAN	RPS9	40S ribosomal protein S9 OS=Homo sapiens GN=RPS9 PE=1 SV=3	22.58	6	6	21	48		COPB2	COPB2	DDX10
sp|Q04637|IF4G1_HUMAN	EIF4G1	Eukaryotic translation initiation factor 4 gamma 1 OS=Homo sapiens GN=EIF4G1 PE=1 SV=4	175.38	0	0	35	43		CPSF1	CPSF1	FABP5
sp|Q99459|CDC5L_HUMAN	CDC5L	Cell division cycle 5-like protein OS=Homo sapiens GN=CDC5L PE=1 SV=2	92.19	0	0	31	38		CPSF2	CPSF2	SLC25A5
sp|Q92499|DDX1_HUMAN	DDX1	ATP-dependent RNA helicase DDX1 OS=Homo sapiens GN=DDX1 PE=1 SV=2	82.38	0	0	29	33		DCTN1	DCTN1	DMKN
sp|Q9H0A0|NAT10_HUMAN	NAT10	RNA cytidine acetyltransferase OS=Homo sapiens GN=NAT10 PE=1 SV=2	115.66	0	0	26	30		DDB1	DDB1	DCP2
sp|Q9H6S0|YTDC2_HUMAN	YTHDC2	Probable ATP-dependent RNA helicase YTHDC2 OS=Homo sapiens GN=YTHDC2 PE=1 SV=2	160.15	0	0	32	38		DDX17	DDX17	S100A8
sp|P43243|MATR3_HUMAN	MATR3	Matrin-3 OS=Homo sapiens GN=MATR3 PE=1 SV=2	94.56	5	6	26	48		DDX20	DDX20	NCBP1
sp|O00425|IF2B3_HUMAN	IGF2BP3	Insulin-like growth factor 2 mRNA-binding protein 3 OS=Homo sapiens GN=IGF2BP3 PE=1 SV=2	63.67	4	4	21	37		DDX21	DDX21	YTHDC2
sp|P23396|RS3_HUMAN	RPS3	40S ribosomal protein S3 OS=Homo sapiens GN=RPS3 PE=1 SV=2	26.67	10	11	17	34		DDX24	DDX24	NOL6
sp|P11021|GRP78_HUMAN	HSPA5	78 kDa glucose-regulated protein OS=Homo sapiens GN=HSPA5 PE=1 SV=2	72.29	12	14	21	24		DDX27	DDX27	XAB2
sp|P48634|PRC2A_HUMAN	PRRC2A	Protein PRRC2A OS=Homo sapiens GN=PRRC2A PE=1 SV=3	228.72	0	0	33	44		DHX15	DHX15	PUF60
sp|P11387|TOP1_HUMAN	TOP1	DNA topoisomerase 1 OS=Homo sapiens GN=TOP1 PE=1 SV=2	90.67	0	0	25	32		DHX30	DHX30	RBM19
sp|Q9GZR7|DDX24_HUMAN	DDX24	ATP-dependent RNA helicase DDX24 OS=Homo sapiens GN=DDX24 PE=1 SV=1	96.27	0	0	20	26		DHX36	DHX36	WDR33
sp|Q12905|ILF2_HUMAN	ILF2	Interleukin enhancer-binding factor 2 OS=Homo sapiens GN=ILF2 PE=1 SV=2	43.04	9	13	19	51		DHX37	DHX37	PNRC1
sp|O43143|DHX15_HUMAN	DHX15	Pre-mRNA-splicing factor ATP-dependent RNA helicase DHX15 OS=Homo sapiens GN=DHX15 PE=1 SV=2	90.88	1	1	27	37		DHX57	DHX57	SLC25A6
sp|Q12789|TF3C1_HUMAN	GTF3C1	General transcription factor 3C polypeptide 1 OS=Homo sapiens GN=GTF3C1 PE=1 SV=4	238.72	0	0	24	26		DHX9	DHX9	MCM7
sp|Q9BUJ2|HNRL1_HUMAN	HNRNPUL1	Heterogeneous nuclear ribonucleoprotein U-like protein 1 OS=Homo sapiens GN=HNRNPUL1 PE=1 SV=2	95.68	0	0	23	28		DICER1	DICER1	GSDMA
sp|P26368|U2AF2_HUMAN	U2AF2	Splicing factor U2AF 65 kDa subunit OS=Homo sapiens GN=U2AF2 PE=1 SV=4	53.47	0	0	18	24		DIDO1	DIDO1	HSPB1
sp|Q96EY7|PTCD3_HUMAN	PTCD3	Pentatricopeptide repeat domain-containing protein 3, mitochondrial OS=Homo sapiens GN=PTCD3 PE=1 SV=3	78.5	0	0	16	21		DNAJC13	DNAJC13	LYZ
sp|O95793|STAU1_HUMAN	STAU1	Double-stranded RNA-binding protein Staufen homolog 1 OS=Homo sapiens GN=STAU1 PE=1 SV=2	63.14	2	2	20	22		DOCK7	DOCK7	BRIX1
sp|Q9BVP2|GNL3_HUMAN	GNL3	Guanine nucleotide-binding protein-like 3 OS=Homo sapiens GN=GNL3 PE=1 SV=2	61.95	0	0	19	24		DYNC1H1	DYNC1H1	MEX3A
sp|P08621|RU17_HUMAN	SNRNP70	U1 small nuclear ribonucleoprotein 70 kDa OS=Homo sapiens GN=SNRNP70 PE=1 SV=2	51.53	0	0	16	18		E4F1	E4F1	MSI1
sp|P15880|RS2_HUMAN	RPS2	40S ribosomal protein S2 OS=Homo sapiens GN=RPS2 PE=1 SV=2	31.3	4	4	13	31		EDC4	EDC4	RBM25
sp|Q99729|ROAA_HUMAN	HNRNPAB	Heterogeneous nuclear ribonucleoprotein A/B OS=Homo sapiens GN=HNRNPAB PE=1 SV=2	36.2	3	4	13	26		EEF1A1	EEF1A1	UTP11L
sp|O75534|CSDE1_HUMAN	CSDE1	Cold shock domain-containing protein E1 OS=Homo sapiens GN=CSDE1 PE=1 SV=2	88.83	0	0	24	29		EFTUD2	EFTUD2	UTP15
sp|O00411|RPOM_HUMAN	POLRMT	DNA-directed RNA polymerase, mitochondrial OS=Homo sapiens GN=POLRMT PE=1 SV=2	138.53	0	0	22	25		EIF3A	EIF3A	SMG7
sp|P68371|TBB4B_HUMAN	TUBB4B	Tubulin beta-4B chain OS=Homo sapiens GN=TUBB4B PE=1 SV=1	49.8	15	20	22	29		EIF3B	EIF3B	AGO1
sp|Q09161|NCBP1_HUMAN	NCBP1	Nuclear cap-binding protein subunit 1 OS=Homo sapiens GN=NCBP1 PE=1 SV=1	91.78	0	0	19	30		EIF3C	EIF3C	LGALS7
sp|P62753|RS6_HUMAN	RPS6	40S ribosomal protein S6 OS=Homo sapiens GN=RPS6 PE=1 SV=1	28.66	4	4	19	29		EIF4G1	EIF4G1	MYO1D
sp|P62829|RL23_HUMAN	RPL23	60S ribosomal protein L23 OS=Homo sapiens GN=RPL23 PE=1 SV=1	14.86	4	4	14	37		EIF4G3	EIF4G3	DHX30
sp|Q13435|SF3B2_HUMAN	SF3B2	Splicing factor 3B subunit 2 OS=Homo sapiens GN=SF3B2 PE=1 SV=2	100.16	0	0	32	42		EIF5B	EIF5B	XRCC5
sp|Q9H0D6|XRN2_HUMAN	XRN2	5'-3' exoribonuclease 2 OS=Homo sapiens GN=XRN2 PE=1 SV=1	108.51	0	0	23	26		EIF6	EIF6	DDX6
sp|Q32P51|RA1L2_HUMAN	HNRNPA1L2	Heterogeneous nuclear ribonucleoprotein A1-like 2 OS=Homo sapiens GN=HNRNPA1L2 PE=2 SV=2	34.2	3	3	12	27		EPB41L3	EPB41L3	ZC3HAV1
sp|P11142|HSP7C_HUMAN	HSPA8	Heat shock cognate 71 kDa protein OS=Homo sapiens GN=HSPA8 PE=1 SV=1	70.85	22	31	23	31		EPB41L3	EPB41L3	DDX27
sp|O76021|RL1D1_HUMAN	RSL1D1	Ribosomal L1 domain-containing protein 1 OS=Homo sapiens GN=RSL1D1 PE=1 SV=3	54.94	0	0	21	32		EPRS	EPRS	NUMA1
sp|Q2NL82|TSR1_HUMAN	TSR1	Pre-rRNA-processing protein TSR1 homolog OS=Homo sapiens GN=TSR1 PE=1 SV=1	91.75	0	0	19	27		EXOSC10	EXOSC10	DSG1
sp|Q5SSJ5|HP1B3_HUMAN	HP1BP3	Heterochromatin protein 1-binding protein 3 OS=Homo sapiens GN=HP1BP3 PE=1 SV=1	61.17	0	0	19	23		FAM120A	FAM120A	NOP56
sp|Q9H2U1|DHX36_HUMAN	DHX36	ATP-dependent RNA helicase DHX36 OS=Homo sapiens GN=DHX36 PE=1 SV=2	114.69	0	0	17	23		FAM120C	FAM120C	LSM14B
sp|P10809|CH60_HUMAN	HSPD1	60 kDa heat shock protein, mitochondrial OS=Homo sapiens GN=HSPD1 PE=1 SV=2	61.02	7	7	10	17		FARP1	FARP1	EIF4ENIF1
sp|P14866|HNRPL_HUMAN	HNRNPL	Heterogeneous nuclear ribonucleoprotein L OS=Homo sapiens GN=HNRNPL PE=1 SV=2	64.09	4	4	19	32		FASN	FASN	LSM14A
sp|Q9NZB2|F120A_HUMAN	FAM120A	Constitutive coactivator of PPAR-gamma-like protein 1 OS=Homo sapiens GN=FAM120A PE=1 SV=2	121.81	0	0	14	18		FLII	FLII	IGF2BP2
sp|P33778|H2B1B_HUMAN	HIST1H2BB	Histone H2B type 1-B OS=Homo sapiens GN=HIST1H2BB PE=1 SV=2	13.94	9	12	11	39		FLNA	FLNA	DDX21
sp|Q15393|SF3B3_HUMAN	SF3B3	Splicing factor 3B subunit 3 OS=Homo sapiens GN=SF3B3 PE=1 SV=4	135.49	0	0	27	32		FLNB	FLNB	DSC1
sp|P35251|RFC1_HUMAN	RFC1	Replication factor C subunit 1 OS=Homo sapiens GN=RFC1 PE=1 SV=4	128.18	0	0	25	26		FMNL2	FMNL2	NKRF
sp|Q8TDD1|DDX54_HUMAN	DDX54	ATP-dependent RNA helicase DDX54 OS=Homo sapiens GN=DDX54 PE=1 SV=2	98.53	0	0	23	38		FXR2	FXR2	DCP1B
sp|Q14103|HNRPD_HUMAN	HNRNPD	Heterogeneous nuclear ribonucleoprotein D0 OS=Homo sapiens GN=HNRNPD PE=1 SV=1	38.41	2	2	19	41		G3BP1	G3BP1	SMC3
sp|Q9P2E9|RRBP1_HUMAN	RRBP1	Ribosome-binding protein 1 OS=Homo sapiens GN=RRBP1 PE=1 SV=4	152.38	0	0	17	20		G3BP2	G3BP2	RPS3
sp|Q92552|RT27_HUMAN	MRPS27	28S ribosomal protein S27, mitochondrial OS=Homo sapiens GN=MRPS27 PE=1 SV=3	47.58	0	0	15	22		GAPDH	GAPDH	PUM1
sp|Q07021|C1QBP_HUMAN	C1QBP	Complement component 1 Q subcomponent-binding protein, mitochondrial OS=Homo sapiens GN=C1QBP PE=1 SV=1	31.34	4	6	10	39		GEMIN4	GEMIN4	PIP
sp|Q9BZE4|NOG1_HUMAN	GTPBP4	Nucleolar GTP-binding protein 1 OS=Homo sapiens GN=GTPBP4 PE=1 SV=3	73.92	0	0	23	29		GEMIN5	GEMIN5	RPL26
sp|Q9Y3I0|RTCB_HUMAN	RTCB	tRNA-splicing ligase RtcB homolog OS=Homo sapiens GN=RTCB PE=1 SV=1	55.17	3	3	20	25		GNL2	GNL2	GTPBP4
sp|Q13895|BYST_HUMAN	BYSL	Bystin OS=Homo sapiens GN=BYSL PE=1 SV=3	49.57	0	0	19	25		GTF2I	GTF2I	PES1
sp|P62750|RL23A_HUMAN	RPL23A	60S ribosomal protein L23a OS=Homo sapiens GN=RPL23A PE=1 SV=1	17.68	6	8	17	36		GTF3C1	GTF3C1	DCP1A
sp|Q86UE4|LYRIC_HUMAN	MTDH	Protein LYRIC OS=Homo sapiens GN=MTDH PE=1 SV=2	63.8	0	0	20	27		GTF3C2	GTF3C2	ELAVL2
sp|Q71RC2|LARP4_HUMAN	LARP4	La-related protein 4 OS=Homo sapiens GN=LARP4 PE=1 SV=3	80.55	0	0	16	22		GTF3C3	GTF3C3	IGLC2
sp|P62269|RS18_HUMAN	RPS18	40S ribosomal protein S18 OS=Homo sapiens GN=RPS18 PE=1 SV=3	17.71	8	9	15	30		HCFC1	HCFC1	IGF2BP1
sp|P08708|RS17_HUMAN	RPS17	40S ribosomal protein S17 OS=Homo sapiens GN=RPS17 PE=1 SV=2	15.54	4	5	10	42		HELZ	HELZ	RPS16
sp|P62241|RS8_HUMAN	RPS8	40S ribosomal protein S8 OS=Homo sapiens GN=RPS8 PE=1 SV=2	24.19	3	3	8	21		HERC5	HERC5	HNRNPU
sp|Q14694|UBP10_HUMAN	USP10	Ubiquitin carboxyl-terminal hydrolase 10 OS=Homo sapiens GN=USP10 PE=1 SV=2	87.08	0	0	17	29		HIST1H1A	HIST1H1A	IGF2BP3
sp|Q9BQE3|TBA1C_HUMAN	TUBA1C	Tubulin alpha-1C chain OS=Homo sapiens GN=TUBA1C PE=1 SV=1	49.86	9	11	16	24		HIST1H1C	HIST1H1C	SF3B1
sp|Q9BQ39|DDX50_HUMAN	DDX50	ATP-dependent RNA helicase DDX50 OS=Homo sapiens GN=DDX50 PE=1 SV=1	82.51	0	0	15	24		HIST1H2AH	HIST1H2AH	STAU2
sp|P62701|RS4X_HUMAN	RPS4X	40S ribosomal protein S4, X isoform OS=Homo sapiens GN=RPS4X PE=1 SV=2	29.58	4	5	14	35		HIST1H2BB	HIST1H2BB	ZFR
sp|P52597|HNRPF_HUMAN	HNRNPF	Heterogeneous nuclear ribonucleoprotein F OS=Homo sapiens GN=HNRNPF PE=1 SV=3	45.64	5	6	12	33		HIST1H4A	HIST1H4A	HNRNPM
sp|P62244|RS15A_HUMAN	RPS15A	40S ribosomal protein S15a OS=Homo sapiens GN=RPS15A PE=1 SV=2	14.83	5	5	10	24		HNRNPA1L2	HNRNPA1L2	ELAVL1
sp|Q9NVP1|DDX18_HUMAN	DDX18	ATP-dependent RNA helicase DDX18 OS=Homo sapiens GN=DDX18 PE=1 SV=2	75.36	0	0	25	36		HNRNPAB	HNRNPAB	FAM120A
sp|P22626|ROA2_HUMAN	HNRNPA2B1	Heterogeneous nuclear ribonucleoproteins A2/B1 OS=Homo sapiens GN=HNRNPA2B1 PE=1 SV=2	37.41	11	13	21	38		HNRNPC	HNRNPC	STRBP
sp|Q14669|TRIPC_HUMAN	TRIP12	E3 ubiquitin-protein ligase TRIP12 OS=Homo sapiens GN=TRIP12 PE=1 SV=1	220.3	0	0	19	24		HNRNPCL2	HNRNPCL2	RBM15
sp|Q13310|PABP4_HUMAN	PABPC4	Polyadenylate-binding protein 4 OS=Homo sapiens GN=PABPC4 PE=1 SV=1	70.74	0	0	19	28		HNRNPD	HNRNPD	LMNB2
sp|P0DMV9|HS71B_HUMAN	HSPA1B	Heat shock 70 kDa protein 1B OS=Homo sapiens GN=HSPA1B PE=1 SV=1	70.01	14	15	17	23		HNRNPF	HNRNPF	NIFK
sp|Q7Z2T5|TRM1L_HUMAN	TRMT1L	TRMT1-like protein OS=Homo sapiens GN=TRMT1L PE=1 SV=2	81.7	0	0	9	11		HNRNPH2	HNRNPH2	TF
sp|Q99575|POP1_HUMAN	POP1	Ribonucleases P/MRP protein subunit POP1 OS=Homo sapiens GN=POP1 PE=1 SV=2	114.64	0	0	17	20		HNRNPK	HNRNPK	HNRNPR
sp|Q7Z417|NUFP2_HUMAN	NUFIP2	Nuclear fragile X mental retardation-interacting protein 2 OS=Homo sapiens GN=NUFIP2 PE=1 SV=1	76.07	0	0	16	17		HNRNPM	HNRNPM	LMNB1
sp|P26196|DDX6_HUMAN	DDX6	Probable ATP-dependent RNA helicase DDX6 OS=Homo sapiens GN=DDX6 PE=1 SV=2	54.38	1	1	13	16		HNRNPR	HNRNPR	ILF2
sp|O15523|DDX3Y_HUMAN	DDX3Y	ATP-dependent RNA helicase DDX3Y OS=Homo sapiens GN=DDX3Y PE=1 SV=2	73.11	3	4	13	18		HNRNPU	HNRNPU	IGHA1
sp|Q9UMS4|PRP19_HUMAN	PRPF19	Pre-mRNA-processing factor 19 OS=Homo sapiens GN=PRPF19 PE=1 SV=1	55.15	3	3	13	21		HNRNPUL1	HNRNPUL1	H2AFY
sp|P16403|H12_HUMAN	HIST1H1C	Histone H1.2 OS=Homo sapiens GN=HIST1H1C PE=1 SV=2	21.35	5	5	11	59		HNRNPUL2	HNRNPUL2	RBM28
sp|Q01780|EXOSX_HUMAN	EXOSC10	Exosome component 10 OS=Homo sapiens GN=EXOSC10 PE=1 SV=2	100.77	0	0	8	9		HSPA1B	HSPA1B	MATR3
sp|Q96KR1|ZFR_HUMAN	ZFR	Zinc finger RNA-binding protein OS=Homo sapiens GN=ZFR PE=1 SV=2	116.94	0	0	21	28		HSPA4	HSPA4	SYNCRIP
sp|O60264|SMCA5_HUMAN	SMARCA5	SWI/SNF-related matrix-associated actin-dependent regulator of chromatin subfamily A member 5 OS=Homo sapiens GN=SMARCA5 PE=1 SV=1	121.83	0	0	15	15		HSPA5	HSPA5	HNRNPCL1
sp|Q9H0S4|DDX47_HUMAN	DDX47	Probable ATP-dependent RNA helicase DDX47 OS=Homo sapiens GN=DDX47 PE=1 SV=1	50.61	0	0	14	16		HSPA8	HSPA8	APOA1
sp|P34931|HS71L_HUMAN	HSPA1L	Heat shock 70 kDa protein 1-like OS=Homo sapiens GN=HSPA1L PE=1 SV=2	70.33	12	24	12	19		HSPB1	HSPB1	XRCC6
sp|P62805|H4_HUMAN	HIST1H4A	Histone H4 OS=Homo sapiens GN=HIST1H4A PE=1 SV=2	11.36	7	9	8	16		HSPH1	HSPH1	RPS4X
sp|Q6P2Q9|PRP8_HUMAN	PRPF8	Pre-mRNA-processing-splicing factor 8 OS=Homo sapiens GN=PRPF8 PE=1 SV=2	273.43	0	0	28	35		IGF2BP3	IGF2BP3	DDX18
sp|O15226|NKRF_HUMAN	NKRF	NF-kappa-B-repressing factor OS=Homo sapiens GN=NKRF PE=1 SV=2	77.62	0	0	21	24		IGHMBP2	IGHMBP2	ILF3
sp|Q96SI9|STRBP_HUMAN	STRBP	Spermatid perinuclear RNA-binding protein OS=Homo sapiens GN=STRBP PE=1 SV=1	73.61	0	0	16	20		ILF3	ILF3	SAFB2
sp|P82650|RT22_HUMAN	MRPS22	28S ribosomal protein S22, mitochondrial OS=Homo sapiens GN=MRPS22 PE=1 SV=1	41.25	0	0	15	21		IQGAP1	IQGAP1	RBMX
sp|P42704|LPPRC_HUMAN	LRPPRC	Leucine-rich PPR motif-containing protein, mitochondrial OS=Homo sapiens GN=LRPPRC PE=1 SV=3	157.81	0	0	14	18		IRS4	IRS4	ATAD3A
sp|P62249|RS16_HUMAN	RPS16	40S ribosomal protein S16 OS=Homo sapiens GN=RPS16 PE=1 SV=2	16.44	6	6	13	21		JAK1	JAK1	HNRNPC
sp|P55795|HNRH2_HUMAN	HNRNPH2	Heterogeneous nuclear ribonucleoprotein H2 OS=Homo sapiens GN=HNRNPH2 PE=1 SV=1	49.23	5	6	10	27		KIF23	KIF23	RBMXL1
sp|Q9Y520|PRC2C_HUMAN	PRRC2C	Protein PRRC2C OS=Homo sapiens GN=PRRC2C PE=1 SV=4	316.72	0	0	32	40		KIF2A	KIF2A	ALB
sp|P26358|DNMT1_HUMAN	DNMT1	DNA (cytosine-5)-methyltransferase 1 OS=Homo sapiens GN=DNMT1 PE=1 SV=2	183.05	0	0	23	25		KRI1	KRI1
sp|Q13206|DDX10_HUMAN	DDX10	Probable ATP-dependent RNA helicase DDX10 OS=Homo sapiens GN=DDX10 PE=1 SV=2	100.83	0	0	20	25		LARP1	LARP1
sp|P36578|RL4_HUMAN	RPL4	60S ribosomal protein L4 OS=Homo sapiens GN=RPL4 PE=1 SV=5	47.67	1	1	18	25		LARP1B	LARP1B
sp|Q9NUL7|DDX28_HUMAN	DDX28	Probable ATP-dependent RNA helicase DDX28 OS=Homo sapiens GN=DDX28 PE=1 SV=2	59.54	0	0	18	19		LARP4	LARP4
sp|P51114|FXR1_HUMAN	FXR1	Fragile X mental retardation syndrome-related protein 1 OS=Homo sapiens GN=FXR1 PE=1 SV=3	69.68	0	0	16	16		LARP4B	LARP4B
sp|Q14684|RRP1B_HUMAN	RRP1B	Ribosomal RNA processing protein 1 homolog B OS=Homo sapiens GN=RRP1B PE=1 SV=3	84.38	0	0	16	16		LARS	LARS
sp|Q8WWM7|ATX2L_HUMAN	ATXN2L	Ataxin-2-like protein OS=Homo sapiens GN=ATXN2L PE=1 SV=2	113.3	0	0	16	21		LAS1L	LAS1L
sp|Q7Z478|DHX29_HUMAN	DHX29	ATP-dependent RNA helicase DHX29 OS=Homo sapiens GN=DHX29 PE=1 SV=2	155.14	0	0	15	16		LRPPRC	LRPPRC
sp|O43290|SNUT1_HUMAN	SART1	U4/U6.U5 tri-snRNP-associated protein 1 OS=Homo sapiens GN=SART1 PE=1 SV=1	90.2	0	0	12	12		MACF1	MACF1
sp|Q13084|RM28_HUMAN	MRPL28	39S ribosomal protein L28, mitochondrial OS=Homo sapiens GN=MRPL28 PE=1 SV=4	30.14	0	0	12	20		MAGED1	MAGED1
sp|Q9UNX3|RL26L_HUMAN	RPL26L1	60S ribosomal protein L26-like 1 OS=Homo sapiens GN=RPL26L1 PE=1 SV=1	17.25	4	5	11	16		MAP1A	MAP1A
sp|Q13601|KRR1_HUMAN	KRR1	KRR1 small subunit processome component homolog OS=Homo sapiens GN=KRR1 PE=1 SV=4	43.64	1	1	10	13		MAP4	MAP4
sp|Q07955|SRSF1_HUMAN	SRSF1	Serine/arginine-rich splicing factor 1 OS=Homo sapiens GN=SRSF1 PE=1 SV=2	27.73	0	0	9	27		MAP7D1	MAP7D1
sp|Q53F19|NCBP3_HUMAN	NCBP3	Nuclear cap-binding protein subunit 3 OS=Homo sapiens GN=NCBP3 PE=1 SV=2	70.55	0	0	6	8		MAP7D2	MAP7D2
sp|Q14690|RRP5_HUMAN	PDCD11	Protein RRP5 homolog OS=Homo sapiens GN=PDCD11 PE=1 SV=3	208.57	0	0	22	24		MARS	MARS
sp|P38646|GRP75_HUMAN	HSPA9	Stress-70 protein, mitochondrial OS=Homo sapiens GN=HSPA9 PE=1 SV=2	73.63	14	14	21	28		MATR3	MATR3
sp|P42694|HELZ_HUMAN	HELZ	Probable helicase with zinc finger domain OS=Homo sapiens GN=HELZ PE=1 SV=2	218.83	0	0	20	22		MCM10	MCM10
sp|Q14980|NUMA1_HUMAN	NUMA1	Nuclear mitotic apparatus protein 1 OS=Homo sapiens GN=NUMA1 PE=1 SV=2	238.12	0	0	18	20		MCM3	MCM3
sp|Q8IY37|DHX37_HUMAN	DHX37	Probable ATP-dependent RNA helicase DHX37 OS=Homo sapiens GN=DHX37 PE=1 SV=1	129.46	0	0	17	21		MDC1	MDC1
sp|Q8N163|CCAR2_HUMAN	CCAR2	Cell cycle and apoptosis regulator protein 2 OS=Homo sapiens GN=CCAR2 PE=1 SV=2	102.84	0	0	17	19		MGA	MGA
sp|Q96GA3|LTV1_HUMAN	LTV1	Protein LTV1 homolog OS=Homo sapiens GN=LTV1 PE=1 SV=1	54.82	0	0	15	19		MKI67	MKI67
sp|Q9UIF9|BAZ2A_HUMAN	BAZ2A	Bromodomain adjacent to zinc finger domain protein 2A OS=Homo sapiens GN=BAZ2A PE=1 SV=4	211.07	0	0	14	14		MOV10	MOV10
sp|Q92665|RT31_HUMAN	MRPS31	28S ribosomal protein S31, mitochondrial OS=Homo sapiens GN=MRPS31 PE=1 SV=3	45.29	1	1	14	20		MRPS31	MRPS31
sp|Q14240|IF4A2_HUMAN	EIF4A2	Eukaryotic initiation factor 4A-II OS=Homo sapiens GN=EIF4A2 PE=1 SV=2	46.37	3	4	12	22		MTHFD1	MTHFD1
sp|P62899|RL31_HUMAN	RPL31	60S ribosomal protein L31 OS=Homo sapiens GN=RPL31 PE=1 SV=1	14.45	5	6	12	31		MYH10	MYH10
sp|P68104|EF1A1_HUMAN	EEF1A1	Elongation factor 1-alpha 1 OS=Homo sapiens GN=EEF1A1 PE=1 SV=1	50.11	6	7	11	14		MYL12A	MYL12A
sp|Q49A26|GLYR1_HUMAN	GLYR1	Putative oxidoreductase GLYR1 OS=Homo sapiens GN=GLYR1 PE=1 SV=3	60.52	0	0	11	19		MYL6	MYL6
sp|Q9BYN8|RT26_HUMAN	MRPS26	28S ribosomal protein S26, mitochondrial OS=Homo sapiens GN=MRPS26 PE=1 SV=1	24.2	0	0	7	11		MYO6	MYO6
sp|P78527|PRKDC_HUMAN	PRKDC	DNA-dependent protein kinase catalytic subunit OS=Homo sapiens GN=PRKDC PE=1 SV=3	468.79	0	0	32	38		MYO6	MYO6
sp|Q14157|UBP2L_HUMAN	UBAP2L	Ubiquitin-associated protein 2-like OS=Homo sapiens GN=UBAP2L PE=1 SV=2	114.47	0	0	20	26		NAT10	NAT10
sp|Q7Z2W4|ZCCHV_HUMAN	ZC3HAV1	Zinc finger CCCH-type antiviral protein 1 OS=Homo sapiens GN=ZC3HAV1 PE=1 SV=3	101.37	0	0	18	21		NCL	NCL
sp|P42285|SK2L2_HUMAN	SKIV2L2	Superkiller viralicidic activity 2-like 2 OS=Homo sapiens GN=SKIV2L2 PE=1 SV=3	117.73	0	0	16	24		NFX1	NFX1
sp|O43395|PRPF3_HUMAN	PRPF3	U4/U6 small nuclear ribonucleoprotein Prp3 OS=Homo sapiens GN=PRPF3 PE=1 SV=2	77.48	0	0	16	19		NKRF	NKRF
sp|Q8NE71|ABCF1_HUMAN	ABCF1	ATP-binding cassette sub-family F member 1 OS=Homo sapiens GN=ABCF1 PE=1 SV=2	95.87	0	0	16	18		NOM1	NOM1
sp|Q9Y5Q9|TF3C3_HUMAN	GTF3C3	General transcription factor 3C polypeptide 3 OS=Homo sapiens GN=GTF3C3 PE=1 SV=1	101.21	0	0	15	18		NOP2	NOP2
sp|P28370|SMCA1_HUMAN	SMARCA1	Probable global transcription activator SNF2L1 OS=Homo sapiens GN=SMARCA1 PE=1 SV=2	122.53	0	0	14	15		NSUN2	NSUN2
sp|Q659C4|LAR1B_HUMAN	LARP1B	La-related protein 1B OS=Homo sapiens GN=LARP1B PE=1 SV=2	105.26	0	0	14	16		NUMA1	NUMA1
sp|P09661|RU2A_HUMAN	SNRPA1	U2 small nuclear ribonucleoprotein A' OS=Homo sapiens GN=SNRPA1 PE=1 SV=2	28.4	3	3	14	31		OBSL1	OBSL1
sp|Q8N5C6|SRBD1_HUMAN	SRBD1	S1 RNA-binding domain-containing protein 1 OS=Homo sapiens GN=SRBD1 PE=1 SV=2	111.71	0	0	13	15		OGT	OGT
sp|Q8N9T8|KRI1_HUMAN	KRI1	Protein KRI1 homolog OS=Homo sapiens GN=KRI1 PE=1 SV=3	82.55	0	0	13	16		OTUD4	OTUD4
sp|Q15233|NONO_HUMAN	NONO	Non-POU domain-containing octamer-binding protein OS=Homo sapiens GN=NONO PE=1 SV=4	54.2	1	1	13	19		PABPC1	PABPC1
sp|Q9NUL3|STAU2_HUMAN	STAU2	Double-stranded RNA-binding protein Staufen homolog 2 OS=Homo sapiens GN=STAU2 PE=1 SV=1	62.6	0	0	12	13		PARP1	PARP1
sp|Q96SB4|SRPK1_HUMAN	SRPK1	SRSF protein kinase 1 OS=Homo sapiens GN=SRPK1 PE=1 SV=2	74.28	0	0	10	14		PBRM1	PBRM1
sp|P62263|RS14_HUMAN	RPS14	40S ribosomal protein S14 OS=Homo sapiens GN=RPS14 PE=1 SV=3	16.26	5	7	9	21		PDCD11	PDCD11
sp|Q96A35|RM24_HUMAN	MRPL24	39S ribosomal protein L24, mitochondrial OS=Homo sapiens GN=MRPL24 PE=1 SV=1	24.9	0	0	6	7		POLR1A	POLR1A
sp|O00571|DDX3X_HUMAN	DDX3X	ATP-dependent RNA helicase DDX3X OS=Homo sapiens GN=DDX3X PE=1 SV=3	73.2	0	0	6	15		POLR2B	POLR2B
sp|Q5JTH9|RRP12_HUMAN	RRP12	RRP12-like protein OS=Homo sapiens GN=RRP12 PE=1 SV=2	143.61	0	0	26	34		POLR3A	POLR3A
sp|Q13823|NOG2_HUMAN	GNL2	Nucleolar GTP-binding protein 2 OS=Homo sapiens GN=GNL2 PE=1 SV=1	83.6	0	0	16	18		POLRMT	POLRMT
sp|Q06787|FMR1_HUMAN	FMR1	Synaptic functional regulator FMR1 OS=Homo sapiens GN=FMR1 PE=1 SV=1	71.13	0	0	16	17		POP1	POP1
sp|O76094|SRP72_HUMAN	SRP72	Signal recognition particle subunit SRP72 OS=Homo sapiens GN=SRP72 PE=1 SV=3	74.56	0	0	16	17		PRDX2	PRDX2
sp|O00541|PESC_HUMAN	PES1	Pescadillo homolog OS=Homo sapiens GN=PES1 PE=1 SV=1	67.96	0	0	14	18		PRKDC	PRKDC
sp|P51991|ROA3_HUMAN	HNRNPA3	Heterogeneous nuclear ribonucleoprotein A3 OS=Homo sapiens GN=HNRNPA3 PE=1 SV=2	39.57	4	6	13	22		PRMT5	PRMT5
sp|Q8IY81|SPB1_HUMAN	FTSJ3	pre-rRNA processing protein FTSJ3 OS=Homo sapiens GN=FTSJ3 PE=1 SV=2	96.5	0	0	13	16		PRPF40A	PRPF40A
sp|P18124|RL7_HUMAN	RPL7	60S ribosomal protein L7 OS=Homo sapiens GN=RPL7 PE=1 SV=1	29.21	2	2	12	17		PRPF6	PRPF6
sp|P62424|RL7A_HUMAN	RPL7A	60S ribosomal protein L7a OS=Homo sapiens GN=RPL7A PE=1 SV=2	29.98	3	3	12	15		PRPF8	PRPF8
sp|Q9Y6M1|IF2B2_HUMAN	IGF2BP2	Insulin-like growth factor 2 mRNA-binding protein 2 OS=Homo sapiens GN=IGF2BP2 PE=1 SV=2	66.08	1	1	12	12		PRRC2A	PRRC2A
sp|Q12849|GRSF1_HUMAN	GRSF1	G-rich sequence factor 1 OS=Homo sapiens GN=GRSF1 PE=1 SV=3	53.09	0	0	11	17		PRRC2C	PRRC2C
sp|Q92615|LAR4B_HUMAN	LARP4B	La-related protein 4B OS=Homo sapiens GN=LARP4B PE=1 SV=3	80.5	0	0	11	12		PSMA4	PSMA4
sp|Q9BW19|KIFC1_HUMAN	KIFC1	Kinesin-like protein KIFC1 OS=Homo sapiens GN=KIFC1 PE=1 SV=2	73.7	0	0	9	10		PUM1	PUM1
sp|P62847|RS24_HUMAN	RPS24	40S ribosomal protein S24 OS=Homo sapiens GN=RPS24 PE=1 SV=1	15.41	2	3	8	20		PUM1	PUM1
sp|Q92974|ARHG2_HUMAN	ARHGEF2	Rho guanine nucleotide exchange factor 2 OS=Homo sapiens GN=ARHGEF2 PE=1 SV=4	111.47	0	0	22	24		PWP2	PWP2
sp|Q08J23|NSUN2_HUMAN	NSUN2	tRNA (cytosine(34)-C(5))-methyltransferase OS=Homo sapiens GN=NSUN2 PE=1 SV=2	86.42	0	0	18	25		RBM10	RBM10
sp|Q7KZF4|SND1_HUMAN	SND1	Staphylococcal nuclease domain-containing protein 1 OS=Homo sapiens GN=SND1 PE=1 SV=1	101.93	0	0	17	18		RBM19	RBM19
sp|P78316|NOP14_HUMAN	NOP14	Nucleolar protein 14 OS=Homo sapiens GN=NOP14 PE=1 SV=3	97.61	0	0	16	17		RBM27	RBM27
sp|P60842|IF4A1_HUMAN	EIF4A1	Eukaryotic initiation factor 4A-I OS=Homo sapiens GN=EIF4A1 PE=1 SV=1	46.12	0	0	16	24		RBM28	RBM28
sp|P63010|AP2B1_HUMAN	AP2B1	AP-2 complex subunit beta OS=Homo sapiens GN=AP2B1 PE=1 SV=1	104.49	0	0	15	17		RBM5	RBM5
sp|P13639|EF2_HUMAN	EEF2	Elongation factor 2 OS=Homo sapiens GN=EEF2 PE=1 SV=4	95.28	2	2	15	21		RBM6	RBM6
sp|Q9NRL2|BAZ1A_HUMAN	BAZ1A	Bromodomain adjacent to zinc finger domain protein 1A OS=Homo sapiens GN=BAZ1A PE=1 SV=2	178.59	0	0	14	15		RFC1	RFC1
sp|Q3KQU3|MA7D1_HUMAN	MAP7D1	MAP7 domain-containing protein 1 OS=Homo sapiens GN=MAP7D1 PE=1 SV=1	92.76	0	0	14	18		RIF1	RIF1
sp|Q02878|RL6_HUMAN	RPL6	60S ribosomal protein L6 OS=Homo sapiens GN=RPL6 PE=1 SV=3	32.71	0	0	14	18		RPL23A	RPL23A
sp|P06748|NPM_HUMAN	NPM1	Nucleophosmin OS=Homo sapiens GN=NPM1 PE=1 SV=2	32.55	9	14	13	42		RPL27A	RPL27A
sp|O14802|RPC1_HUMAN	POLR3A	DNA-directed RNA polymerase III subunit RPC1 OS=Homo sapiens GN=POLR3A PE=1 SV=2	155.54	0	0	12	14		RPL29	RPL29
sp|Q9BY44|EIF2A_HUMAN	EIF2A	Eukaryotic translation initiation factor 2A OS=Homo sapiens GN=EIF2A PE=1 SV=3	64.95	0	0	12	12		RPL3	RPL3
sp|Q8WWY3|PRP31_HUMAN	PRPF31	U4/U6 small nuclear ribonucleoprotein Prp31 OS=Homo sapiens GN=PRPF31 PE=1 SV=2	55.42	0	0	12	15		RPLP1	RPLP1
sp|Q9BYD3|RM04_HUMAN	MRPL4	39S ribosomal protein L4, mitochondrial OS=Homo sapiens GN=MRPL4 PE=1 SV=1	34.9	0	0	11	18		RPLP2	RPLP2
sp|Q9BVI4|NOC4L_HUMAN	NOC4L	Nucleolar complex protein 4 homolog OS=Homo sapiens GN=NOC4L PE=1 SV=1	58.43	0	0	10	15		RPS16	RPS16
sp|Q9H6F5|CCD86_HUMAN	CCDC86	Coiled-coil domain-containing protein 86 OS=Homo sapiens GN=CCDC86 PE=1 SV=1	40.21	0	0	10	11		RPS18	RPS18
sp|Q9BXP5|SRRT_HUMAN	SRRT	Serrate RNA effector molecule homolog OS=Homo sapiens GN=SRRT PE=1 SV=1	100.6	0	0	9	11		RPS25	RPS25
sp|Q9NWU5|RM22_HUMAN	MRPL22	39S ribosomal protein L22, mitochondrial OS=Homo sapiens GN=MRPL22 PE=1 SV=1	23.63	0	0	8	15		RPS26	RPS26
sp|O60832|DKC1_HUMAN	DKC1	H/ACA ribonucleoprotein complex subunit 4 OS=Homo sapiens GN=DKC1 PE=1 SV=3	57.64	0	0	7	15		RPS28	RPS28
sp|O75934|SPF27_HUMAN	BCAS2	Pre-mRNA-splicing factor SPF27 OS=Homo sapiens GN=BCAS2 PE=1 SV=1	26.11	1	1	6	8		RPS3	RPS3
sp|P62987|RL40_HUMAN	UBA52	Ubiquitin-60S ribosomal protein L40 OS=Homo sapiens GN=UBA52 PE=1 SV=2	14.72	4	9	4	5		RPS4X	RPS4X
sp|Q8NC51|PAIRB_HUMAN	SERBP1	Plasminogen activator inhibitor 1 RNA-binding protein OS=Homo sapiens GN=SERBP1 PE=1 SV=2	44.94	2	2	16	27		RPS6	RPS6
sp|Q5C9Z4|NOM1_HUMAN	NOM1	Nucleolar MIF4G domain-containing protein 1 OS=Homo sapiens GN=NOM1 PE=1 SV=1	96.2	0	0	16	19		RPS8	RPS8
sp|P51398|RT29_HUMAN	DAP3	28S ribosomal protein S29, mitochondrial OS=Homo sapiens GN=DAP3 PE=1 SV=1	45.54	0	0	16	21		RPSA	RPSA
sp|Q9Y2X9|ZN281_HUMAN	ZNF281	Zinc finger protein 281 OS=Homo sapiens GN=ZNF281 PE=1 SV=1	96.85	0	0	14	17		RRBP1	RRBP1
sp|P39019|RS19_HUMAN	RPS19	40S ribosomal protein S19 OS=Homo sapiens GN=RPS19 PE=1 SV=2	16.05	4	5	14	24		RSBN1L	RSBN1L
sp|P98175|RBM10_HUMAN	RBM10	RNA-binding protein 10 OS=Homo sapiens GN=RBM10 PE=1 SV=3	103.47	0	0	13	15		SART1	SART1
sp|P38919|IF4A3_HUMAN	EIF4A3	Eukaryotic initiation factor 4A-III OS=Homo sapiens GN=EIF4A3 PE=1 SV=4	46.84	4	4	13	18		SBF1	SBF1
sp|O00178|GTPB1_HUMAN	GTPBP1	GTP-binding protein 1 OS=Homo sapiens GN=GTPBP1 PE=1 SV=3	72.41	0	0	13	17		SF3A1	SF3A1
sp|P17987|TCPA_HUMAN	TCP1	T-complex protein 1 subunit alpha OS=Homo sapiens GN=TCP1 PE=1 SV=1	60.31	5	6	13	14		SF3B1	SF3B1
sp|P82933|RT09_HUMAN	MRPS9	28S ribosomal protein S9, mitochondrial OS=Homo sapiens GN=MRPS9 PE=1 SV=2	45.81	0	0	13	14		SF3B2	SF3B2
sp|P23246|SFPQ_HUMAN	SFPQ	Splicing factor, proline- and glutamine-rich OS=Homo sapiens GN=SFPQ PE=1 SV=2	76.1	0	0	13	13		SF3B3	SF3B3
sp|Q9UKN8|TF3C4_HUMAN	GTF3C4	General transcription factor 3C polypeptide 4 OS=Homo sapiens GN=GTF3C4 PE=1 SV=2	91.92	0	0	12	15		SFPQ	SFPQ
sp|O94973|AP2A2_HUMAN	AP2A2	AP-2 complex subunit alpha-2 OS=Homo sapiens GN=AP2A2 PE=1 SV=2	103.89	0	0	12	15		SKIV2L2	SKIV2L2
sp|Q96PK6|RBM14_HUMAN	RBM14	RNA-binding protein 14 OS=Homo sapiens GN=RBM14 PE=1 SV=2	69.45	5	5	12	15		SLC4A1AP	SLC4A1AP
sp|Q9P258|RCC2_HUMAN	RCC2	Protein RCC2 OS=Homo sapiens GN=RCC2 PE=1 SV=2	56.05	0	0	12	15		SLIT2	SLIT2
sp|Q00341|VIGLN_HUMAN	HDLBP	Vigilin OS=Homo sapiens GN=HDLBP PE=1 SV=2	141.37	0	0	11	13		SMARCA1	SMARCA1
sp|P06733|ENOA_HUMAN	ENO1	Alpha-enolase OS=Homo sapiens GN=ENO1 PE=1 SV=2	47.14	13	16	10	10		SMARCA4	SMARCA4
sp|Q9UIG0|BAZ1B_HUMAN	BAZ1B	Tyrosine-protein kinase BAZ1B OS=Homo sapiens GN=BAZ1B PE=1 SV=2	170.8	0	0	10	11		SMARCA5	SMARCA5
sp|Q8NHW5|RLA0L_HUMAN	RPLP0P6	60S acidic ribosomal protein P0-like OS=Homo sapiens GN=RPLP0P6 PE=5 SV=1	34.34	3	3	10	13		SMARCC1	SMARCC1
sp|Q9NUD5|ZCHC3_HUMAN	ZCCHC3	Zinc finger CCHC domain-containing protein 3 OS=Homo sapiens GN=ZCCHC3 PE=1 SV=1	43.59	0	0	7	11		SMARCC2	SMARCC2
sp|P10155|RO60_HUMAN	TROVE2	60 kDa SS-A/Ro ribonucleoprotein OS=Homo sapiens GN=TROVE2 PE=1 SV=2	60.63	0	0	7	10		SMC1A	SMC1A
sp|P32969|RL9_HUMAN	RPL9	60S ribosomal protein L9 OS=Homo sapiens GN=RPL9 PE=1 SV=1	21.85	4	4	7	21		SMC2	SMC2
sp|Q96KK5|H2A1H_HUMAN	HIST1H2AH	Histone H2A type 1-H OS=Homo sapiens GN=HIST1H2AH PE=1 SV=3	13.9	8	11	5	14		SMC3	SMC3
sp|O75643|U520_HUMAN	SNRNP200	U5 small nuclear ribonucleoprotein 200 kDa helicase OS=Homo sapiens GN=SNRNP200 PE=1 SV=2	244.35	0	0	30	37		SMC4	SMC4
sp|Q14692|BMS1_HUMAN	BMS1	Ribosome biogenesis protein BMS1 homolog OS=Homo sapiens GN=BMS1 PE=1 SV=1	145.72	0	0	16	22		SNRNP200	SNRNP200
sp|Q4G0J3|LARP7_HUMAN	LARP7	La-related protein 7 OS=Homo sapiens GN=LARP7 PE=1 SV=1	66.86	0	0	14	16		SON	SON
sp|Q99700|ATX2_HUMAN	ATXN2	Ataxin-2 OS=Homo sapiens GN=ATXN2 PE=1 SV=2	140.2	0	0	14	15		SRBD1	SRBD1
sp|Q9BYD6|RM01_HUMAN	MRPL1	39S ribosomal protein L1, mitochondrial OS=Homo sapiens GN=MRPL1 PE=1 SV=2	36.89	0	0	14	16		SRPK1	SRPK1
sp|Q9BZE1|RM37_HUMAN	MRPL37	39S ribosomal protein L37, mitochondrial OS=Homo sapiens GN=MRPL37 PE=1 SV=2	48.09	0	0	14	18		SRPK2	SRPK2
sp|Q9NYK5|RM39_HUMAN	MRPL39	39S ribosomal protein L39, mitochondrial OS=Homo sapiens GN=MRPL39 PE=1 SV=3	38.69	1	2	13	15		SRRT	SRRT
sp|Q00577|PURA_HUMAN	PURA	Transcriptional activator protein Pur-alpha OS=Homo sapiens GN=PURA PE=1 SV=2	34.89	0	0	13	17		SRSF7	SRSF7
sp|Q9P015|RM15_HUMAN	MRPL15	39S ribosomal protein L15, mitochondrial OS=Homo sapiens GN=MRPL15 PE=1 SV=1	33.4	0	0	12	21		SUGP2	SUGP2
sp|P49411|EFTU_HUMAN	TUFM	Elongation factor Tu, mitochondrial OS=Homo sapiens GN=TUFM PE=1 SV=2	49.51	4	4	12	16		SUPT16H	SUPT16H
sp|P84098|RL19_HUMAN	RPL19	60S ribosomal protein L19 OS=Homo sapiens GN=RPL19 PE=1 SV=1	23.45	0	0	12	17		SYNCRIP	SYNCRIP
sp|P62277|RS13_HUMAN	RPS13	40S ribosomal protein S13 OS=Homo sapiens GN=RPS13 PE=1 SV=2	17.21	6	6	11	24		TAF4	TAF4
sp|P33993|MCM7_HUMAN	MCM7	DNA replication licensing factor MCM7 OS=Homo sapiens GN=MCM7 PE=1 SV=4	81.26	0	0	10	10		THOC2	THOC2
sp|Q9NX58|LYAR_HUMAN	LYAR	Cell growth-regulating nucleolar protein OS=Homo sapiens GN=LYAR PE=1 SV=2	43.59	0	0	10	13		THRAP3	THRAP3
sp|Q9BYD1|RM13_HUMAN	MRPL13	39S ribosomal protein L13, mitochondrial OS=Homo sapiens GN=MRPL13 PE=1 SV=1	20.68	0	0	10	15		TJP2	TJP2
sp|Q9HD33|RM47_HUMAN	MRPL47	39S ribosomal protein L47, mitochondrial OS=Homo sapiens GN=MRPL47 PE=1 SV=2	29.43	0	0	9	9		TNRC6B	TNRC6B
sp|P31943|HNRH1_HUMAN	HNRNPH1	Heterogeneous nuclear ribonucleoprotein H OS=Homo sapiens GN=HNRNPH1 PE=1 SV=4	49.2	3	5	9	17		TOP1	TOP1
sp|P62280|RS11_HUMAN	RPS11	40S ribosomal protein S11 OS=Homo sapiens GN=RPS11 PE=1 SV=3	18.42	0	0	8	11		TOP2A	TOP2A
sp|P37108|SRP14_HUMAN	SRP14	Signal recognition particle 14 kDa protein OS=Homo sapiens GN=SRP14 PE=1 SV=2	14.56	1	1	8	10		TOP2B	TOP2B
sp|O94813|SLIT2_HUMAN	SLIT2	Slit homolog 2 protein OS=Homo sapiens GN=SLIT2 PE=1 SV=1	169.76	0	0	7	8		TPR	TPR
sp|Q86XZ4|SPAS2_HUMAN	SPATS2	Spermatogenesis-associated serine-rich protein 2 OS=Homo sapiens GN=SPATS2 PE=1 SV=1	59.51	0	0	7	7		TRIM28	TRIM28
sp|P62316|SMD2_HUMAN	SNRPD2	Small nuclear ribonucleoprotein Sm D2 OS=Homo sapiens GN=SNRPD2 PE=1 SV=1	13.52	3	5	4	6		TRIP12	TRIP12
sp|P38159|RBMX_HUMAN	RBMX	RNA-binding motif protein, X chromosome OS=Homo sapiens GN=RBMX PE=1 SV=3	42.31	6	6	18	23		TSR1	TSR1
sp|Q15029|U5S1_HUMAN	EFTUD2	116 kDa U5 small nuclear ribonucleoprotein component OS=Homo sapiens GN=EFTUD2 PE=1 SV=1	109.37	0	0	16	16		TUBA1C	TUBA1C
sp|Q9Y3F4|STRAP_HUMAN	STRAP	Serine-threonine kinase receptor-associated protein OS=Homo sapiens GN=STRAP PE=1 SV=1	38.41	2	2	15	21		TUBB	TUBB
sp|Q15717|ELAV1_HUMAN	ELAVL1	ELAV-like protein 1 OS=Homo sapiens GN=ELAVL1 PE=1 SV=2	36.07	5	6	15	18		TUBB2B	TUBB2B
sp|O00567|NOP56_HUMAN	NOP56	Nucleolar protein 56 OS=Homo sapiens GN=NOP56 PE=1 SV=4	66.01	0	0	13	13		TUBB4B	TUBB4B
sp|P20042|IF2B_HUMAN	EIF2S2	Eukaryotic translation initiation factor 2 subunit 2 OS=Homo sapiens GN=EIF2S2 PE=1 SV=2	38.36	0	0	12	12		TXN	TXN
sp|Q9H9J2|RM44_HUMAN	MRPL44	39S ribosomal protein L44, mitochondrial OS=Homo sapiens GN=MRPL44 PE=1 SV=1	37.51	0	0	12	17		U2SURP	U2SURP
sp|Q9NP81|SYSM_HUMAN	SARS2	Serine--tRNA ligase, mitochondrial OS=Homo sapiens GN=SARS2 PE=1 SV=1	58.25	0	0	12	14		UBA52	UBA52
sp|P63244|RACK1_HUMAN	RACK1	Receptor of activated protein C kinase 1 OS=Homo sapiens GN=RACK1 PE=1 SV=3	35.05	3	3	12	16		UPF1	UPF1
sp|P55265|DSRAD_HUMAN	ADAR	Double-stranded RNA-specific adenosine deaminase OS=Homo sapiens GN=ADAR PE=1 SV=4	135.98	0	0	11	11		USP10	USP10
sp|P05198|IF2A_HUMAN	EIF2S1	Eukaryotic translation initiation factor 2 subunit 1 OS=Homo sapiens GN=EIF2S1 PE=1 SV=3	36.09	1	1	11	11		UTP14A	UTP14A
sp|Q5SW79|CE170_HUMAN	CEP170	Centrosomal protein of 170 kDa OS=Homo sapiens GN=CEP170 PE=1 SV=1	175.19	0	0	10	10		VCP	VCP
sp|Q9NVI7|ATD3A_HUMAN	ATAD3A	ATPase family AAA domain-containing protein 3A OS=Homo sapiens GN=ATAD3A PE=1 SV=2	71.32	0	0	10	10		WDR3	WDR3
sp|Q9UHB9|SRP68_HUMAN	SRP68	Signal recognition particle subunit SRP68 OS=Homo sapiens GN=SRP68 PE=1 SV=2	70.69	0	0	10	10		WDR33	WDR33
sp|P52292|IMA1_HUMAN	KPNA2	Importin subunit alpha-1 OS=Homo sapiens GN=KPNA2 PE=1 SV=1	57.83	0	0	10	22		WDR6	WDR6
sp|Q9Y3B7|RM11_HUMAN	MRPL11	39S ribosomal protein L11, mitochondrial OS=Homo sapiens GN=MRPL11 PE=1 SV=1	20.67	0	0	10	11		WDR77	WDR77
sp|Q8TAE8|G45IP_HUMAN	GADD45GIP1	Growth arrest and DNA damage-inducible proteins-interacting protein 1 OS=Homo sapiens GN=GADD45GIP1 PE=1 SV=1	25.37	0	0	10	18		WIZ	WIZ
sp|Q9Y399|RT02_HUMAN	MRPS2	28S ribosomal protein S2, mitochondrial OS=Homo sapiens GN=MRPS2 PE=1 SV=1	33.23	0	0	9	10		XAB2	XAB2
sp|P09012|SNRPA_HUMAN	SNRPA	U1 small nuclear ribonucleoprotein A OS=Homo sapiens GN=SNRPA PE=1 SV=3	31.26	2	2	9	18		XRCC5	XRCC5
sp|P82930|RT34_HUMAN	MRPS34	28S ribosomal protein S34, mitochondrial OS=Homo sapiens GN=MRPS34 PE=1 SV=2	25.63	0	0	9	13		XRN1	XRN1
sp|Q8IWC1|MA7D3_HUMAN	MAP7D3	MAP7 domain-containing protein 3 OS=Homo sapiens GN=MAP7D3 PE=1 SV=2	98.37	0	0	8	8		XRN2	XRN2
sp|Q9UG63|ABCF2_HUMAN	ABCF2	ATP-binding cassette sub-family F member 2 OS=Homo sapiens GN=ABCF2 PE=1 SV=2	71.24	0	0	8	9		YBX1	YBX1
sp|Q07666|KHDR1_HUMAN	KHDRBS1	KH domain-containing, RNA-binding, signal transduction-associated protein 1 OS=Homo sapiens GN=KHDRBS1 PE=1 SV=1	48.2	0	0	8	12		YBX3	YBX3
sp|P49406|RM19_HUMAN	MRPL19	39S ribosomal protein L19, mitochondrial OS=Homo sapiens GN=MRPL19 PE=1 SV=2	33.51	0	0	8	8		YTHDC2	YTHDC2
sp|O15042|SR140_HUMAN	U2SURP	U2 snRNP-associated SURP motif-containing protein OS=Homo sapiens GN=U2SURP PE=1 SV=2	118.22	0	0	6	6		ZC3H11A	ZC3H11A
sp|Q9NRX2|RM17_HUMAN	MRPL17	39S ribosomal protein L17, mitochondrial OS=Homo sapiens GN=MRPL17 PE=1 SV=1	20.04	0	0	6	7		ZC3HAV1	ZC3HAV1
sp|Q02539|H11_HUMAN	HIST1H1A	Histone H1.1 OS=Homo sapiens GN=HIST1H1A PE=1 SV=3	21.83	3	3	4	14		ZCCHC6	ZCCHC6
sp|P25705|ATPA_HUMAN	ATP5A1	ATP synthase subunit alpha, mitochondrial OS=Homo sapiens GN=ATP5A1 PE=1 SV=1	59.71	5	5	14	15		ZCCHC8	ZCCHC8
sp|P82675|RT05_HUMAN	MRPS5	28S ribosomal protein S5, mitochondrial OS=Homo sapiens GN=MRPS5 PE=1 SV=2	47.98	0	0	14	15		ZDBF2	ZDBF2
sp|P62841|RS15_HUMAN	RPS15	40S ribosomal protein S15 OS=Homo sapiens GN=RPS15 PE=1 SV=2	17.03	0	0	13	26		ZFR	ZFR
sp|O43660|PLRG1_HUMAN	PLRG1	Pleiotropic regulator 1 OS=Homo sapiens GN=PLRG1 PE=1 SV=1	57.16	0	0	13	18		ZNF638	ZNF638
sp|P33992|MCM5_HUMAN	MCM5	DNA replication licensing factor MCM5 OS=Homo sapiens GN=MCM5 PE=1 SV=5	82.23	0	0	12	16		SPTAN1	#N/A
sp|O60524|NEMF_HUMAN	NEMF	Nuclear export mediator factor NEMF OS=Homo sapiens GN=NEMF PE=1 SV=4	122.88	0	0	12	13		MAP1B	#N/A
sp|Q00059|TFAM_HUMAN	TFAM	Transcription factor A, mitochondrial OS=Homo sapiens GN=TFAM PE=1 SV=1	29.08	1	1	11	11		SPTBN1	#N/A
sp|Q13247|SRSF6_HUMAN	SRSF6	Serine/arginine-rich splicing factor 6 OS=Homo sapiens GN=SRSF6 PE=1 SV=2	39.56	2	2	11	14		DSG2	#N/A
sp|Q9HCM4|E41L5_HUMAN	EPB41L5	Band 4.1-like protein 5 OS=Homo sapiens GN=EPB41L5 PE=1 SV=3	81.8	0	0	10	14		MYO1C	#N/A
sp|Q9BYG3|MK67I_HUMAN	NIFK	MKI67 FHA domain-interacting nucleolar phosphoprotein OS=Homo sapiens GN=NIFK PE=1 SV=1	34.2	1	1	10	11		HDX	#N/A
sp|Q9Y224|CN166_HUMAN	C14orf166	UPF0568 protein C14orf166 OS=Homo sapiens GN=C14orf166 PE=1 SV=1	28.05	3	3	10	14		SPTBN2	#N/A
sp|P51116|FXR2_HUMAN	FXR2	Fragile X mental retardation syndrome-related protein 2 OS=Homo sapiens GN=FXR2 PE=1 SV=2	74.18	0	0	9	10		MYO1B	#N/A
sp|Q9BYD2|RM09_HUMAN	MRPL9	39S ribosomal protein L9, mitochondrial OS=Homo sapiens GN=MRPL9 PE=1 SV=2	30.22	0	0	9	11		TET2	#N/A
sp|P78362|SRPK2_HUMAN	SRPK2	SRSF protein kinase 2 OS=Homo sapiens GN=SRPK2 PE=1 SV=3	77.48	0	0	9	11		CCDC88C	#N/A
sp|Q9BTC0|DIDO1_HUMAN	DIDO1	Death-inducer obliterator 1 OS=Homo sapiens GN=DIDO1 PE=1 SV=5	243.72	0	0	8	11		GOLGA3	#N/A
sp|Q8WY36|BBX_HUMAN	BBX	HMG box transcription factor BBX OS=Homo sapiens GN=BBX PE=1 SV=1	105.06	0	0	8	8		RAI14	#N/A
sp|Q96HS1|PGAM5_HUMAN	PGAM5	Serine/threonine-protein phosphatase PGAM5, mitochondrial OS=Homo sapiens GN=PGAM5 PE=1 SV=2	31.98	2	2	8	10		MYH14	#N/A
sp|P12236|ADT3_HUMAN	SLC25A6	ADP/ATP translocase 3 OS=Homo sapiens GN=SLC25A6 PE=1 SV=4	32.85	0	0	8	11		MPRIP	#N/A
sp|P08865|RSSA_HUMAN	RPSA	40S ribosomal protein SA OS=Homo sapiens GN=RPSA PE=1 SV=4	32.83	3	4	8	12		CDC42BPA	#N/A
sp|Q8IXM3|RM41_HUMAN	MRPL41	39S ribosomal protein L41, mitochondrial OS=Homo sapiens GN=MRPL41 PE=1 SV=1	15.37	0	0	8	13		ALG13	#N/A
sp|Q9BXS6|NUSAP_HUMAN	NUSAP1	Nucleolar and spindle-associated protein 1 OS=Homo sapiens GN=NUSAP1 PE=1 SV=1	49.42	0	0	7	9		RIOK1	#N/A
sp|Q9NYY8|FAKD2_HUMAN	FASTKD2	FAST kinase domain-containing protein 2, mitochondrial OS=Homo sapiens GN=FASTKD2 PE=1 SV=1	81.41	0	0	7	8		DBN1	#N/A
sp|P22087|FBRL_HUMAN	FBL	rRNA 2'-O-methyltransferase fibrillarin OS=Homo sapiens GN=FBL PE=1 SV=2	33.76	0	0	6	6		ROCK1	#N/A
sp|Q9Y2R9|RT07_HUMAN	MRPS7	28S ribosomal protein S7, mitochondrial OS=Homo sapiens GN=MRPS7 PE=1 SV=2	28.12	0	0	5	5		LIMA1	#N/A
sp|P05388|RLA0_HUMAN	RPLP0	60S acidic ribosomal protein P0 OS=Homo sapiens GN=RPLP0 PE=1 SV=1	34.25	2	4	5	15		AHNAK	#N/A
sp|O60293|ZC3H1_HUMAN	ZFC3H1	Zinc finger C3H1 domain-containing protein OS=Homo sapiens GN=ZFC3H1 PE=1 SV=3	226.21	0	0	14	14		PPM1B	#N/A
sp|Q14498|RBM39_HUMAN	RBM39	RNA-binding protein 39 OS=Homo sapiens GN=RBM39 PE=1 SV=2	59.34	0	0	14	18		ALMS1	#N/A
sp|P26373|RL13_HUMAN	RPL13	60S ribosomal protein L13 OS=Homo sapiens GN=RPL13 PE=1 SV=4	24.25	4	4	13	20		ARHGAP21	#N/A
sp|Q93009|UBP7_HUMAN	USP7	Ubiquitin carboxyl-terminal hydrolase 7 OS=Homo sapiens GN=USP7 PE=1 SV=2	128.22	0	0	12	13		SCYL2	#N/A
sp|Q9Y5Q8|TF3C5_HUMAN	GTF3C5	General transcription factor 3C polypeptide 5 OS=Homo sapiens GN=GTF3C5 PE=1 SV=2	59.53	0	0	12	19		PPP1R12A	#N/A
sp|O75179|ANR17_HUMAN	ANKRD17	Ankyrin repeat domain-containing protein 17 OS=Homo sapiens GN=ANKRD17 PE=1 SV=3	274.09	0	0	11	15		E2F7	#N/A
sp|Q8WU90|ZC3HF_HUMAN	ZC3H15	Zinc finger CCCH domain-containing protein 15 OS=Homo sapiens GN=ZC3H15 PE=1 SV=1	48.57	0	0	11	12		CCDC88A	#N/A
sp|P82673|RT35_HUMAN	MRPS35	28S ribosomal protein S35, mitochondrial OS=Homo sapiens GN=MRPS35 PE=1 SV=1	36.82	0	0	10	15		RB1CC1	#N/A
sp|Q9BZI7|REN3B_HUMAN	UPF3B	Regulator of nonsense transcripts 3B OS=Homo sapiens GN=UPF3B PE=1 SV=1	57.73	0	0	10	12		LMO7	#N/A
sp|Q96I24|FUBP3_HUMAN	FUBP3	Far upstream element-binding protein 3 OS=Homo sapiens GN=FUBP3 PE=1 SV=2	61.6	0	0	9	11		FRYL	#N/A
sp|P07910|HNRPC_HUMAN	HNRNPC	Heterogeneous nuclear ribonucleoproteins C1/C2 OS=Homo sapiens GN=HNRNPC PE=1 SV=4	33.65	6	8	9	12		ANXA1	#N/A
sp|Q9NP92|RT30_HUMAN	MRPS30	39S ribosomal protein S30, mitochondrial OS=Homo sapiens GN=MRPS30 PE=1 SV=2	50.33	0	0	9	15		SPECC1L	#N/A
sp|Q9Y2X3|NOP58_HUMAN	NOP58	Nucleolar protein 58 OS=Homo sapiens GN=NOP58 PE=1 SV=1	59.54	0	0	8	9		CAT	#N/A
sp|O43172|PRP4_HUMAN	PRPF4	U4/U6 small nuclear ribonucleoprotein Prp4 OS=Homo sapiens GN=PRPF4 PE=1 SV=2	58.41	0	0	8	9		CDSN	#N/A
sp|Q96QR8|PURB_HUMAN	PURB	Transcriptional activator protein Pur-beta OS=Homo sapiens GN=PURB PE=1 SV=3	33.22	0	0	8	10		IPO8	#N/A
sp|P55209|NP1L1_HUMAN	NAP1L1	Nucleosome assembly protein 1-like 1 OS=Homo sapiens GN=NAP1L1 PE=1 SV=1	45.35	1	1	8	8		CEP350	#N/A
sp|Q9UPY3|DICER_HUMAN	DICER1	Endoribonuclease Dicer OS=Homo sapiens GN=DICER1 PE=1 SV=3	218.54	0	0	7	8		PLEC	#N/A
sp|P62851|RS25_HUMAN	RPS25	40S ribosomal protein S25 OS=Homo sapiens GN=RPS25 PE=1 SV=1	13.73	5	8	7	18		SCAF4	#N/A
sp|Q9Y3C1|NOP16_HUMAN	NOP16	Nucleolar protein 16 OS=Homo sapiens GN=NOP16 PE=1 SV=2	21.18	0	0	6	9		BRCA2	#N/A
sp|Q1KMD3|HNRL2_HUMAN	HNRNPUL2	Heterogeneous nuclear ribonucleoprotein U-like protein 2 OS=Homo sapiens GN=HNRNPUL2 PE=1 SV=1	85.05	1	1	5	6		TAB3	#N/A
sp|P27635|RL10_HUMAN	RPL10	60S ribosomal protein L10 OS=Homo sapiens GN=RPL10 PE=1 SV=4	24.59	1	1	5	8		STK38	#N/A
sp|P35268|RL22_HUMAN	RPL22	60S ribosomal protein L22 OS=Homo sapiens GN=RPL22 PE=1 SV=2	14.78	3	3	5	13		RANBP2	#N/A
sp|P05387|RLA2_HUMAN	RPLP2	60S acidic ribosomal protein P2 OS=Homo sapiens GN=RPLP2 PE=1 SV=1	11.66	2	2	4	5		PROSER1	#N/A
sp|P78364|PHC1_HUMAN	PHC1	Polyhomeotic-like protein 1 OS=Homo sapiens GN=PHC1 PE=1 SV=3	105.47	0	0	4	4		LTBP1	#N/A
sp|Q6IQ21|ZN770_HUMAN	ZNF770	Zinc finger protein 770 OS=Homo sapiens GN=ZNF770 PE=2 SV=1	79.96	0	0	3	3		TAF4B	#N/A
sp|Q8NHQ9|DDX55_HUMAN	DDX55	ATP-dependent RNA helicase DDX55 OS=Homo sapiens GN=DDX55 PE=1 SV=3	68.5	0	0	15	16		RAD50	#N/A
sp|Q12873|CHD3_HUMAN	CHD3	Chromodomain-helicase-DNA-binding protein 3 OS=Homo sapiens GN=CHD3 PE=1 SV=3	226.45	0	0	15	16		ZC3H18	#N/A
sp|Q9BVJ6|UT14A_HUMAN	UTP14A	U3 small nucleolar RNA-associated protein 14 homolog A OS=Homo sapiens GN=UTP14A PE=1 SV=1	87.92	0	0	13	15		MYO5A	#N/A
sp|O14979|HNRDL_HUMAN	HNRNPDL	Heterogeneous nuclear ribonucleoprotein D-like OS=Homo sapiens GN=HNRNPDL PE=1 SV=3	46.41	0	0	13	17		TJP1	#N/A
sp|Q9UBU9|NXF1_HUMAN	NXF1	Nuclear RNA export factor 1 OS=Homo sapiens GN=NXF1 PE=1 SV=1	70.14	0	0	12	14		SPTB	#N/A
sp|P54132|BLM_HUMAN	BLM	Bloom syndrome protein OS=Homo sapiens GN=BLM PE=1 SV=1	158.9	0	0	11	12		EIF2AK3	#N/A
sp|P40937|RFC5_HUMAN	RFC5	Replication factor C subunit 5 OS=Homo sapiens GN=RFC5 PE=1 SV=1	38.47	0	0	11	12		CPA4	#N/A
sp|P25205|MCM3_HUMAN	MCM3	DNA replication licensing factor MCM3 OS=Homo sapiens GN=MCM3 PE=1 SV=3	90.92	0	0	11	12		GGCT	#N/A
sp|Q8WXX5|DNJC9_HUMAN	DNAJC9	DnaJ homolog subfamily C member 9 OS=Homo sapiens GN=DNAJC9 PE=1 SV=1	29.89	0	0	11	12		CLNS1A	#N/A
sp|Q96GQ7|DDX27_HUMAN	DDX27	Probable ATP-dependent RNA helicase DDX27 OS=Homo sapiens GN=DDX27 PE=1 SV=2	89.78	0	0	10	10		BLMH	#N/A
sp|O00139|KIF2A_HUMAN	KIF2A	Kinesin-like protein KIF2A OS=Homo sapiens GN=KIF2A PE=1 SV=3	79.9	0	0	10	10		IGKC	#N/A
sp|Q9BY77|PDIP3_HUMAN	POLDIP3	Polymerase delta-interacting protein 3 OS=Homo sapiens GN=POLDIP3 PE=1 SV=2	46.06	3	3	10	10		PRSS3	#N/A
sp|P31942|HNRH3_HUMAN	HNRNPH3	Heterogeneous nuclear ribonucleoprotein H3 OS=Homo sapiens GN=HNRNPH3 PE=1 SV=2	36.9	3	5	10	10			#N/A
sp|Q92945|FUBP2_HUMAN	KHSRP	Far upstream element-binding protein 2 OS=Homo sapiens GN=KHSRP PE=1 SV=4	73.07	0	0	9	9		RNF219	#N/A
sp|O75127|PTCD1_HUMAN	PTCD1	Pentatricopeptide repeat-containing protein 1, mitochondrial OS=Homo sapiens GN=PTCD1 PE=1 SV=2	78.81	0	0	9	9		IVNS1ABP	#N/A
sp|Q9BQ67|GRWD1_HUMAN	GRWD1	Glutamate-rich WD repeat-containing protein 1 OS=Homo sapiens GN=GRWD1 PE=1 SV=1	49.39	1	1	9	11		HBB	#N/A
sp|Q9H2W6|RM46_HUMAN	MRPL46	39S ribosomal protein L46, mitochondrial OS=Homo sapiens GN=MRPL46 PE=1 SV=1	31.69	1	1	9	10		SUPT5H	#N/A
sp|P46778|RL21_HUMAN	RPL21	60S ribosomal protein L21 OS=Homo sapiens GN=RPL21 PE=1 SV=2	18.55	1	1	8	9		PPM1A	#N/A
sp|P51610|HCFC1_HUMAN	HCFC1	Host cell factor 1 OS=Homo sapiens GN=HCFC1 PE=1 SV=2	208.6	0	0	8	9		PRSS2	#N/A
sp|P07814|SYEP_HUMAN	EPRS	Bifunctional glutamate/proline--tRNA ligase OS=Homo sapiens GN=EPRS PE=1 SV=5	170.48	0	0	8	8		LYZ	#N/A
sp|Q96DV4|RM38_HUMAN	MRPL38	39S ribosomal protein L38, mitochondrial OS=Homo sapiens GN=MRPL38 PE=1 SV=2	44.57	0	0	8	13		DMBT1	#N/A
sp|Q10567|AP1B1_HUMAN	AP1B1	AP-1 complex subunit beta-1 OS=Homo sapiens GN=AP1B1 PE=1 SV=2	104.57	0	0	8	11		PIP	#N/A
sp|Q5T3I0|GPTC4_HUMAN	GPATCH4	G patch domain-containing protein 4 OS=Homo sapiens GN=GPATCH4 PE=1 SV=2	50.35	0	0	8	8		DKFZp686L22104	#N/A
sp|P09001|RM03_HUMAN	MRPL3	39S ribosomal protein L3, mitochondrial OS=Homo sapiens GN=MRPL3 PE=1 SV=1	38.61	0	0	7	8		UNC45A	#N/A
sp|Q9UJS0|CMC2_HUMAN	SLC25A13	Calcium-binding mitochondrial carrier protein Aralar2 OS=Homo sapiens GN=SLC25A13 PE=1 SV=2	74.13	0	0	7	7		ACTN2	#N/A
sp|Q9Y2Q9|RT28_HUMAN	MRPS28	28S ribosomal protein S28, mitochondrial OS=Homo sapiens GN=MRPS28 PE=1 SV=1	20.83	0	0	7	15		MYO1C	#N/A
sp|Q9Y3D9|RT23_HUMAN	MRPS23	28S ribosomal protein S23, mitochondrial OS=Homo sapiens GN=MRPS23 PE=1 SV=2	21.76	0	0	7	8		CSE1L	#N/A
sp|Q9Y3D3|RT16_HUMAN	MRPS16	28S ribosomal protein S16, mitochondrial OS=Homo sapiens GN=MRPS16 PE=1 SV=1	15.34	0	0	6	7		IDE	#N/A
sp|O43432|IF4G3_HUMAN	EIF4G3	Eukaryotic translation initiation factor 4 gamma 3 OS=Homo sapiens GN=EIF4G3 PE=1 SV=2	176.54	0	0	5	5		TBR1	#N/A
sp|P09651|ROA1_HUMAN	HNRNPA1	Heterogeneous nuclear ribonucleoprotein A1 OS=Homo sapiens GN=HNRNPA1 PE=1 SV=5	38.72	2	2	5	16		ZNF20	#N/A
sp|P46087|NOP2_HUMAN	NOP2	Probable 28S rRNA (cytosine(4447)-C(5))-methyltransferase OS=Homo sapiens GN=NOP2 PE=1 SV=2	89.25	0	0	4	4		ACLY	#N/A
sp|P62314|SMD1_HUMAN	SNRPD1	Small nuclear ribonucleoprotein Sm D1 OS=Homo sapiens GN=SNRPD1 PE=1 SV=1	13.27	1	3	3	8		SRCAP	#N/A
sp|Q8N3C0|ASCC3_HUMAN	ASCC3	Activating signal cointegrator 1 complex subunit 3 OS=Homo sapiens GN=ASCC3 PE=1 SV=3	251.3	0	0	17	22		AZGP1	#N/A
sp|Q9UII4|HERC5_HUMAN	HERC5	E3 ISG15--protein ligase HERC5 OS=Homo sapiens GN=HERC5 PE=1 SV=2	116.78	0	0	13	14		OSBPL8	#N/A
sp|O43684|BUB3_HUMAN	BUB3	Mitotic checkpoint protein BUB3 OS=Homo sapiens GN=BUB3 PE=1 SV=1	37.13	1	1	12	13		BPIFA1	#N/A
sp|O14654|IRS4_HUMAN	IRS4	Insulin receptor substrate 4 OS=Homo sapiens GN=IRS4 PE=1 SV=1	133.68	0	0	11	12		CLASP2	#N/A
sp|Q9UPT8|ZC3H4_HUMAN	ZC3H4	Zinc finger CCCH domain-containing protein 4 OS=Homo sapiens GN=ZC3H4 PE=1 SV=3	140.17	0	0	11	14		CTNND1	#N/A
sp|Q9UNQ2|DIM1_HUMAN	DIMT1	Probable dimethyladenosine transferase OS=Homo sapiens GN=DIMT1 PE=1 SV=1	35.21	0	0	11	12		EPB41L2	#N/A
sp|Q8WUA4|TF3C2_HUMAN	GTF3C2	General transcription factor 3C polypeptide 2 OS=Homo sapiens GN=GTF3C2 PE=1 SV=2	100.62	0	0	11	12		ACTN1	#N/A
sp|P19525|E2AK2_HUMAN	EIF2AK2	Interferon-induced, double-stranded RNA-activated protein kinase OS=Homo sapiens GN=EIF2AK2 PE=1 SV=2	62.06	0	0	11	11			#N/A
sp|P35250|RFC2_HUMAN	RFC2	Replication factor C subunit 2 OS=Homo sapiens GN=RFC2 PE=1 SV=3	39.13	0	0	10	11			#N/A
sp|O00442|RTCA_HUMAN	RTCA	RNA 3'-terminal phosphate cyclase OS=Homo sapiens GN=RTCA PE=1 SV=1	39.31	0	0	10	11			#N/A
sp|Q9C0C9|UBE2O_HUMAN	UBE2O	(E3-independent) E2 ubiquitin-conjugating enzyme OS=Homo sapiens GN=UBE2O PE=1 SV=3	141.21	0	0	9	10			#N/A
sp|Q9UJV9|DDX41_HUMAN	DDX41	Probable ATP-dependent RNA helicase DDX41 OS=Homo sapiens GN=DDX41 PE=1 SV=2	69.79	10	10	8	9			#N/A
sp|Q8TEQ6|GEMI5_HUMAN	GEMIN5	Gem-associated protein 5 OS=Homo sapiens GN=GEMIN5 PE=1 SV=3	168.48	0	0	8	8			#N/A
sp|P18621|RL17_HUMAN	RPL17	60S ribosomal protein L17 OS=Homo sapiens GN=RPL17 PE=1 SV=3	21.38	1	1	8	19			#N/A
sp|P22090|RS4Y1_HUMAN	RPS4Y1	40S ribosomal protein S4, Y isoform 1 OS=Homo sapiens GN=RPS4Y1 PE=1 SV=2	29.44	3	3	8	10			#N/A
sp|Q2VIR3|IF2GL_HUMAN	EIF2S3L	Putative eukaryotic translation initiation factor 2 subunit 3-like protein OS=Homo sapiens GN=EIF2S3L PE=5 SV=2	51.2	0	0	8	9			#N/A
sp|P52815|RM12_HUMAN	MRPL12	39S ribosomal protein L12, mitochondrial OS=Homo sapiens GN=MRPL12 PE=1 SV=2	21.33	3	3	8	22			#N/A
sp|P82663|RT25_HUMAN	MRPS25	28S ribosomal protein S25, mitochondrial OS=Homo sapiens GN=MRPS25 PE=1 SV=1	20.1	0	0	7	10			#N/A
sp|Q9Y2Z4|SYYM_HUMAN	YARS2	Tyrosine--tRNA ligase, mitochondrial OS=Homo sapiens GN=YARS2 PE=1 SV=2	53.17	0	0	7	8			#N/A
sp|Q96CW1|AP2M1_HUMAN	AP2M1	AP-2 complex subunit mu OS=Homo sapiens GN=AP2M1 PE=1 SV=2	49.62	0	0	7	9			#N/A
sp|Q13242|SRSF9_HUMAN	SRSF9	Serine/arginine-rich splicing factor 9 OS=Homo sapiens GN=SRSF9 PE=1 SV=1	25.53	1	1	7	11			#N/A
sp|P62906|RL10A_HUMAN	RPL10A	60S ribosomal protein L10a OS=Homo sapiens GN=RPL10A PE=1 SV=2	24.82	0	0	7	10			#N/A
sp|P42766|RL35_HUMAN	RPL35	60S ribosomal protein L35 OS=Homo sapiens GN=RPL35 PE=1 SV=2	14.54	0	0	7	9			#N/A
sp|Q6PK04|CC137_HUMAN	CCDC137	Coiled-coil domain-containing protein 137 OS=Homo sapiens GN=CCDC137 PE=1 SV=1	33.21	0	0	7	7			#N/A
sp|O75475|PSIP1_HUMAN	PSIP1	PC4 and SFRS1-interacting protein OS=Homo sapiens GN=PSIP1 PE=1 SV=1	60.07	0	0	7	7			#N/A
sp|P62910|RL32_HUMAN	RPL32	60S ribosomal protein L32 OS=Homo sapiens GN=RPL32 PE=1 SV=2	15.85	0	0	7	7			#N/A
sp|P54652|HSP72_HUMAN	HSPA2	Heat shock-related 70 kDa protein 2 OS=Homo sapiens GN=HSPA2 PE=1 SV=1	69.98	7	11	7	7			#N/A
sp|Q8N5N7|RM50_HUMAN	MRPL50	39S ribosomal protein L50, mitochondrial OS=Homo sapiens GN=MRPL50 PE=1 SV=2	18.31	0	0	7	10			#N/A
sp|P46777|RL5_HUMAN	RPL5	60S ribosomal protein L5 OS=Homo sapiens GN=RPL5 PE=1 SV=3	34.34	0	0	6	15			#N/A
sp|Q9H814|PHAX_HUMAN	PHAX	Phosphorylated adapter RNA export protein OS=Homo sapiens GN=PHAX PE=1 SV=1	44.38	0	0	6	6			#N/A
sp|O43347|MSI1H_HUMAN	MSI1	RNA-binding protein Musashi homolog 1 OS=Homo sapiens GN=MSI1 PE=1 SV=1	39.1	0	0	6	15			#N/A
sp|Q13405|RM49_HUMAN	MRPL49	39S ribosomal protein L49, mitochondrial OS=Homo sapiens GN=MRPL49 PE=1 SV=1	19.19	2	2	6	7			#N/A
sp|P84103|SRSF3_HUMAN	SRSF3	Serine/arginine-rich splicing factor 3 OS=Homo sapiens GN=SRSF3 PE=1 SV=1	19.32	2	2	6	8			#N/A
sp|P62913|RL11_HUMAN	RPL11	60S ribosomal protein L11 OS=Homo sapiens GN=RPL11 PE=1 SV=2	20.24	4	4	6	15			#N/A
sp|P46782|RS5_HUMAN	RPS5	40S ribosomal protein S5 OS=Homo sapiens GN=RPS5 PE=1 SV=4	22.86	0	0	6	7			#N/A
sp|P82914|RT15_HUMAN	MRPS15	28S ribosomal protein S15, mitochondrial OS=Homo sapiens GN=MRPS15 PE=1 SV=1	29.82	0	0	5	5			#N/A
sp|Q9Y2W1|TR150_HUMAN	THRAP3	Thyroid hormone receptor-associated protein 3 OS=Homo sapiens GN=THRAP3 PE=1 SV=2	108.6	0	0	5	5			#N/A
sp|Q9BTD8|RBM42_HUMAN	RBM42	RNA-binding protein 42 OS=Homo sapiens GN=RBM42 PE=1 SV=1	50.38	0	0	5	8			#N/A
sp|Q09028|RBBP4_HUMAN	RBBP4	Histone-binding protein RBBP4 OS=Homo sapiens GN=RBBP4 PE=1 SV=3	47.63	0	0	5	6			#N/A
sp|P07305|H10_HUMAN	H1F0	Histone H1.0 OS=Homo sapiens GN=H1F0 PE=1 SV=3	20.85	1	2	5	8			#N/A
sp|Q86U86|PB1_HUMAN	PBRM1	Protein polybromo-1 OS=Homo sapiens GN=PBRM1 PE=1 SV=1	192.83	0	0	4	4			#N/A
sp|P82664|RT10_HUMAN	MRPS10	28S ribosomal protein S10, mitochondrial OS=Homo sapiens GN=MRPS10 PE=1 SV=2	22.99	0	0	4	4			#N/A
sp|P62995|TRA2B_HUMAN	TRA2B	Transformer-2 protein homolog beta OS=Homo sapiens GN=TRA2B PE=1 SV=1	33.65	2	2	4	4			#N/A
sp|Q9UKV8|AGO2_HUMAN	AGO2	Protein argonaute-2 OS=Homo sapiens GN=AGO2 PE=1 SV=3	97.15	0	0	3	3			#N/A
sp|Q9Y2R4|DDX52_HUMAN	DDX52	Probable ATP-dependent RNA helicase DDX52 OS=Homo sapiens GN=DDX52 PE=1 SV=3	67.46	0	0	13	22			#N/A
sp|P62736|ACTA_HUMAN	ACTA2	Actin, aortic smooth muscle OS=Homo sapiens GN=ACTA2 PE=1 SV=1	41.98	8	17	11	17			#N/A
sp|Q86TB9|PATL1_HUMAN	PATL1	Protein PAT1 homolog 1 OS=Homo sapiens GN=PATL1 PE=1 SV=2	86.8	0	0	10	11			#N/A
sp|Q9NVN8|GNL3L_HUMAN	GNL3L	Guanine nucleotide-binding protein-like 3-like protein OS=Homo sapiens GN=GNL3L PE=1 SV=1	65.53	0	0	10	10			#N/A
sp|Q9Y295|DRG1_HUMAN	DRG1	Developmentally-regulated GTP-binding protein 1 OS=Homo sapiens GN=DRG1 PE=1 SV=1	40.52	2	2	10	11			#N/A
sp|P78346|RPP30_HUMAN	RPP30	Ribonuclease P protein subunit p30 OS=Homo sapiens GN=RPP30 PE=1 SV=1	29.3	0	0	10	10			#N/A
sp|Q9BRJ2|RM45_HUMAN	MRPL45	39S ribosomal protein L45, mitochondrial OS=Homo sapiens GN=MRPL45 PE=1 SV=2	35.33	0	0	10	15			#N/A
sp|O95782|AP2A1_HUMAN	AP2A1	AP-2 complex subunit alpha-1 OS=Homo sapiens GN=AP2A1 PE=1 SV=3	107.48	0	0	9	10			#N/A
sp|Q15014|MO4L2_HUMAN	MORF4L2	Mortality factor 4-like protein 2 OS=Homo sapiens GN=MORF4L2 PE=1 SV=1	32.29	0	0	9	9			#N/A
sp|Q02978|M2OM_HUMAN	SLC25A11	Mitochondrial 2-oxoglutarate/malate carrier protein OS=Homo sapiens GN=SLC25A11 PE=1 SV=3	34.04	0	0	9	10			#N/A
sp|Q9H5H4|ZN768_HUMAN	ZNF768	Zinc finger protein 768 OS=Homo sapiens GN=ZNF768 PE=1 SV=2	60.19	0	0	9	10			#N/A
sp|P83731|RL24_HUMAN	RPL24	60S ribosomal protein L24 OS=Homo sapiens GN=RPL24 PE=1 SV=1	17.77	2	2	9	18			#N/A
sp|Q92522|H1X_HUMAN	H1FX	Histone H1x OS=Homo sapiens GN=H1FX PE=1 SV=1	22.47	1	1	9	18			#N/A
sp|Q92667|AKAP1_HUMAN	AKAP1	A-kinase anchor protein 1, mitochondrial OS=Homo sapiens GN=AKAP1 PE=1 SV=1	97.28	0	0	8	8			#N/A
sp|Q9Y3Y2|CHTOP_HUMAN	CHTOP	Chromatin target of PRMT1 protein OS=Homo sapiens GN=CHTOP PE=1 SV=2	26.38	1	2	8	10			#N/A
sp|Q14152|EIF3A_HUMAN	EIF3A	Eukaryotic translation initiation factor 3 subunit A OS=Homo sapiens GN=EIF3A PE=1 SV=1	166.47	0	0	8	9			#N/A
sp|O96028|NSD2_HUMAN	NSD2	Histone-lysine N-methyltransferase NSD2 OS=Homo sapiens GN=NSD2 PE=1 SV=1	152.16	0	0	8	8			#N/A
sp|Q9UL18|AGO1_HUMAN	AGO1	Protein argonaute-1 OS=Homo sapiens GN=AGO1 PE=1 SV=3	97.15	0	0	8	8			#N/A
sp|Q9NRA8|4ET_HUMAN	EIF4ENIF1	Eukaryotic translation initiation factor 4E transporter OS=Homo sapiens GN=EIF4ENIF1 PE=1 SV=2	108.13	0	0	8	10			#N/A
sp|P35249|RFC4_HUMAN	RFC4	Replication factor C subunit 4 OS=Homo sapiens GN=RFC4 PE=1 SV=2	39.66	0	0	8	10			#N/A
sp|P61313|RL15_HUMAN	RPL15	60S ribosomal protein L15 OS=Homo sapiens GN=RPL15 PE=1 SV=2	24.13	0	0	8	8			#N/A
sp|P31689|DNJA1_HUMAN	DNAJA1	DnaJ homolog subfamily A member 1 OS=Homo sapiens GN=DNAJA1 PE=1 SV=2	44.84	1	1	7	9			#N/A
sp|P57678|GEMI4_HUMAN	GEMIN4	Gem-associated protein 4 OS=Homo sapiens GN=GEMIN4 PE=1 SV=2	119.96	0	0	7	9			#N/A
sp|O95831|AIFM1_HUMAN	AIFM1	Apoptosis-inducing factor 1, mitochondrial OS=Homo sapiens GN=AIFM1 PE=1 SV=1	66.86	1	1	7	7			#N/A
sp|O75683|SURF6_HUMAN	SURF6	Surfeit locus protein 6 OS=Homo sapiens GN=SURF6 PE=1 SV=3	41.43	0	0	7	7			#N/A
sp|Q9Y676|RT18B_HUMAN	MRPS18B	28S ribosomal protein S18b, mitochondrial OS=Homo sapiens GN=MRPS18B PE=1 SV=1	29.38	0	0	7	9			#N/A
sp|O95453|PARN_HUMAN	PARN	Poly(A)-specific ribonuclease PARN OS=Homo sapiens GN=PARN PE=1 SV=1	73.4	0	0	7	7			#N/A
sp|Q9NW13|RBM28_HUMAN	RBM28	RNA-binding protein 28 OS=Homo sapiens GN=RBM28 PE=1 SV=3	85.68	0	0	7	7			#N/A
sp|Q6NUN9|ZN746_HUMAN	ZNF746	Zinc finger protein 746 OS=Homo sapiens GN=ZNF746 PE=1 SV=1	69.09	0	0	7	8			#N/A
sp|Q9BRP8|PYM1_HUMAN	PYM1	Partner of Y14 and mago OS=Homo sapiens GN=PYM1 PE=1 SV=1	22.64	1	1	7	10			#N/A
sp|Q02809|PLOD1_HUMAN	PLOD1	Procollagen-lysine,2-oxoglutarate 5-dioxygenase 1 OS=Homo sapiens GN=PLOD1 PE=1 SV=2	83.5	0	0	6	6			#N/A
sp|Q9Y5A9|YTHD2_HUMAN	YTHDF2	YTH domain-containing family protein 2 OS=Homo sapiens GN=YTHDF2 PE=1 SV=2	62.3	0	0	6	7			#N/A
sp|Q14258|TRI25_HUMAN	TRIM25	E3 ubiquitin/ISG15 ligase TRIM25 OS=Homo sapiens GN=TRIM25 PE=1 SV=2	70.93	0	0	6	6			#N/A
sp|Q16629|SRSF7_HUMAN	SRSF7	Serine/arginine-rich splicing factor 7 OS=Homo sapiens GN=SRSF7 PE=1 SV=1	27.35	3	3	6	8			#N/A
sp|Q96GC5|RM48_HUMAN	MRPL48	39S ribosomal protein L48, mitochondrial OS=Homo sapiens GN=MRPL48 PE=1 SV=2	23.92	0	0	6	7			#N/A
sp|P62258|1433E_HUMAN	YWHAE	14-3-3 protein epsilon OS=Homo sapiens GN=YWHAE PE=1 SV=1	29.16	3	3	5	5			#N/A
sp|Q9Y5J1|UTP18_HUMAN	UTP18	U3 small nucleolar RNA-associated protein 18 homolog OS=Homo sapiens GN=UTP18 PE=1 SV=3	61.96	0	0	5	7			#N/A
sp|Q9BQ75|CMS1_HUMAN	CMSS1	Protein CMSS1 OS=Homo sapiens GN=CMSS1 PE=1 SV=2	31.86	0	0	5	7			#N/A
sp|Q12797|ASPH_HUMAN	ASPH	Aspartyl/asparaginyl beta-hydroxylase OS=Homo sapiens GN=ASPH PE=1 SV=3	85.81	0	0	5	5			#N/A
sp|Q9BX40|LS14B_HUMAN	LSM14B	Protein LSM14 homolog B OS=Homo sapiens GN=LSM14B PE=1 SV=1	42.05	0	0	5	6			#N/A
sp|O60762|DPM1_HUMAN	DPM1	Dolichol-phosphate mannosyltransferase subunit 1 OS=Homo sapiens GN=DPM1 PE=1 SV=1	29.62	1	1	5	5			#N/A
sp|Q6UN15|FIP1_HUMAN	FIP1L1	Pre-mRNA 3'-end-processing factor FIP1 OS=Homo sapiens GN=FIP1L1 PE=1 SV=1	66.49	0	0	5	5			#N/A
sp|Q9NQ50|RM40_HUMAN	MRPL40	39S ribosomal protein L40, mitochondrial OS=Homo sapiens GN=MRPL40 PE=1 SV=1	24.48	0	0	5	12			#N/A
sp|P62266|RS23_HUMAN	RPS23	40S ribosomal protein S23 OS=Homo sapiens GN=RPS23 PE=1 SV=3	15.8	2	2	5	8			#N/A
sp|Q9UER7|DAXX_HUMAN	DAXX	Death domain-associated protein 6 OS=Homo sapiens GN=DAXX PE=1 SV=2	81.32	0	0	4	5			#N/A
sp|Q03701|CEBPZ_HUMAN	CEBPZ	CCAAT/enhancer-binding protein zeta OS=Homo sapiens GN=CEBPZ PE=1 SV=3	120.9	0	0	4	4			#N/A
sp|P82932|RT06_HUMAN	MRPS6	28S ribosomal protein S6, mitochondrial OS=Homo sapiens GN=MRPS6 PE=1 SV=3	14.22	0	0	4	7			#N/A
sp|Q9NXV6|CARF_HUMAN	CDKN2AIP	CDKN2A-interacting protein OS=Homo sapiens GN=CDKN2AIP PE=1 SV=3	61.09	0	0	4	4			#N/A
sp|Q9Y6G3|RM42_HUMAN	MRPL42	39S ribosomal protein L42, mitochondrial OS=Homo sapiens GN=MRPL42 PE=1 SV=1	16.65	0	0	4	6			#N/A
sp|Q9NZM5|GSCR2_HUMAN	GLTSCR2	Glioma tumor suppressor candidate region gene 2 protein OS=Homo sapiens GN=GLTSCR2 PE=1 SV=2	54.36	0	0	4	4			#N/A
sp|O43670|ZN207_HUMAN	ZNF207	BUB3-interacting and GLEBS motif-containing protein ZNF207 OS=Homo sapiens GN=ZNF207 PE=1 SV=1	50.72	0	0	3	4			#N/A
sp|Q9H501|ESF1_HUMAN	ESF1	ESF1 homolog OS=Homo sapiens GN=ESF1 PE=1 SV=1	98.73	0	0	12	14			#N/A
sp|Q9HC36|MRM3_HUMAN	MRM3	rRNA methyltransferase 3, mitochondrial OS=Homo sapiens GN=MRM3 PE=1 SV=2	46.99	0	0	12	18			#N/A
sp|P56182|RRP1_HUMAN	RRP1	Ribosomal RNA processing protein 1 homolog A OS=Homo sapiens GN=RRP1 PE=1 SV=1	52.81	0	0	11	12			#N/A
sp|Q9Y450|HBS1L_HUMAN	HBS1L	HBS1-like protein OS=Homo sapiens GN=HBS1L PE=1 SV=1	75.43	0	0	10	10			#N/A
sp|Q8IX01|SUGP2_HUMAN	SUGP2	SURP and G-patch domain-containing protein 2 OS=Homo sapiens GN=SUGP2 PE=1 SV=2	120.13	0	0	10	11			#N/A
sp|Q8N1G4|LRC47_HUMAN	LRRC47	Leucine-rich repeat-containing protein 47 OS=Homo sapiens GN=LRRC47 PE=1 SV=1	63.43	0	0	10	12			#N/A
sp|Q8WVM0|TFB1M_HUMAN	TFB1M	Dimethyladenosine transferase 1, mitochondrial OS=Homo sapiens GN=TFB1M PE=1 SV=1	39.52	0	0	10	11			#N/A
sp|O00566|MPP10_HUMAN	MPHOSPH10	U3 small nucleolar ribonucleoprotein protein MPP10 OS=Homo sapiens GN=MPHOSPH10 PE=1 SV=2	78.82	0	0	9	11			#N/A
sp|Q96E29|MTEF3_HUMAN	MTERF3	Transcription termination factor 3, mitochondrial OS=Homo sapiens GN=MTERF3 PE=1 SV=2	47.94	0	0	9	10			#N/A
sp|Q9NQ55|SSF1_HUMAN	PPAN	Suppressor of SWI4 1 homolog OS=Homo sapiens GN=PPAN PE=2 SV=1	53.16	0	0	8	9			#N/A
sp|Q9H7E9|CH033_HUMAN	C8orf33	UPF0488 protein C8orf33 OS=Homo sapiens GN=C8orf33 PE=1 SV=1	24.98	0	0	8	8			#N/A
sp|P63261|ACTG_HUMAN	ACTG1	Actin, cytoplasmic 2 OS=Homo sapiens GN=ACTG1 PE=1 SV=1	41.77	5	6	8	14			#N/A
sp|P08579|RU2B_HUMAN	SNRPB2	U2 small nuclear ribonucleoprotein B'' OS=Homo sapiens GN=SNRPB2 PE=1 SV=1	25.47	0	0	8	10			#N/A
sp|Q5VYS8|TUT7_HUMAN	ZCCHC6	Terminal uridylyltransferase 7 OS=Homo sapiens GN=ZCCHC6 PE=1 SV=1	171.12	0	0	7	7			#N/A
sp|Q92769|HDAC2_HUMAN	HDAC2	Histone deacetylase 2 OS=Homo sapiens GN=HDAC2 PE=1 SV=2	55.33	0	0	7	7			#N/A
sp|P35637|FUS_HUMAN	FUS	RNA-binding protein FUS OS=Homo sapiens GN=FUS PE=1 SV=1	53.39	0	0	7	8			#N/A
sp|Q13151|ROA0_HUMAN	HNRNPA0	Heterogeneous nuclear ribonucleoprotein A0 OS=Homo sapiens GN=HNRNPA0 PE=1 SV=1	30.82	2	3	7	14			#N/A
sp|Q96ME7|ZN512_HUMAN	ZNF512	Zinc finger protein 512 OS=Homo sapiens GN=ZNF512 PE=1 SV=2	64.64	0	0	7	7			#N/A
sp|P35579|MYH9_HUMAN	MYH9	Myosin-9 OS=Homo sapiens GN=MYH9 PE=1 SV=4	226.39	7	11	6	8			#N/A
sp|Q15020|SART3_HUMAN	SART3	Squamous cell carcinoma antigen recognized by T-cells 3 OS=Homo sapiens GN=SART3 PE=1 SV=1	109.87	0	0	6	6			#N/A
sp|Q2TAY7|SMU1_HUMAN	SMU1	WD40 repeat-containing protein SMU1 OS=Homo sapiens GN=SMU1 PE=1 SV=2	57.51	0	0	6	6			#N/A
sp|P17028|ZNF24_HUMAN	ZNF24	Zinc finger protein 24 OS=Homo sapiens GN=ZNF24 PE=1 SV=4	42.13	0	0	6	9			#N/A
sp|P62917|RL8_HUMAN	RPL8	60S ribosomal protein L8 OS=Homo sapiens GN=RPL8 PE=1 SV=2	28.01	1	1	6	6			#N/A
sp|P14678|RSMB_HUMAN	SNRPB	Small nuclear ribonucleoprotein-associated proteins B and B' OS=Homo sapiens GN=SNRPB PE=1 SV=2	24.59	0	0	5	7			#N/A
sp|Q9NSI2|F207A_HUMAN	FAM207A	Protein FAM207A OS=Homo sapiens GN=FAM207A PE=1 SV=2	25.44	0	0	5	6			#N/A
sp|Q9UHX1|PUF60_HUMAN	PUF60	Poly(U)-binding-splicing factor PUF60 OS=Homo sapiens GN=PUF60 PE=1 SV=1	59.84	2	2	5	6			#N/A
sp|Q7Z7F7|RM55_HUMAN	MRPL55	39S ribosomal protein L55, mitochondrial OS=Homo sapiens GN=MRPL55 PE=1 SV=1	15.12	0	0	5	6			#N/A
sp|Q9UGY1|NOL12_HUMAN	NOL12	Nucleolar protein 12 OS=Homo sapiens GN=NOL12 PE=1 SV=1	24.65	0	0	4	5			#N/A
sp|Q86U38|NOP9_HUMAN	NOP9	Nucleolar protein 9 OS=Homo sapiens GN=NOP9 PE=1 SV=1	69.39	0	0	4	4			#N/A
sp|P62136|PP1A_HUMAN	PPP1CA	Serine/threonine-protein phosphatase PP1-alpha catalytic subunit OS=Homo sapiens GN=PPP1CA PE=1 SV=1	37.49	0	0	4	5			#N/A
sp|Q8NCA5|FA98A_HUMAN	FAM98A	Protein FAM98A OS=Homo sapiens GN=FAM98A PE=1 SV=1	55.37	0	0	4	4			#N/A
sp|Q9Y285|SYFA_HUMAN	FARSA	Phenylalanine--tRNA ligase alpha subunit OS=Homo sapiens GN=FARSA PE=1 SV=3	57.53	0	0	4	4			#N/A
sp|Q13243|SRSF5_HUMAN	SRSF5	Serine/arginine-rich splicing factor 5 OS=Homo sapiens GN=SRSF5 PE=1 SV=1	31.25	1	1	4	5			#N/A
sp|P42696|RBM34_HUMAN	RBM34	RNA-binding protein 34 OS=Homo sapiens GN=RBM34 PE=1 SV=2	48.54	0	0	3	5			#N/A
sp|Q9H0U9|TSYL1_HUMAN	TSPYL1	Testis-specific Y-encoded-like protein 1 OS=Homo sapiens GN=TSPYL1 PE=1 SV=3	49.16	0	0	3	5			#N/A
sp|Q9BX10|GTPB2_HUMAN	GTPBP2	GTP-binding protein 2 OS=Homo sapiens GN=GTPBP2 PE=1 SV=1	65.73	0	0	3	3			#N/A
sp|Q86YP4|P66A_HUMAN	GATAD2A	Transcriptional repressor p66-alpha OS=Homo sapiens GN=GATAD2A PE=1 SV=1	68.02	0	0	2	2			#N/A
sp|P51608|MECP2_HUMAN	MECP2	Methyl-CpG-binding protein 2 OS=Homo sapiens GN=MECP2 PE=1 SV=1	52.41	0	0	2	3			#N/A
sp|O60783|RT14_HUMAN	MRPS14	28S ribosomal protein S14, mitochondrial OS=Homo sapiens GN=MRPS14 PE=1 SV=1	15.13	1	1	2	2			#N/A
sp|P62306|RUXF_HUMAN	SNRPF	Small nuclear ribonucleoprotein F OS=Homo sapiens GN=SNRPF PE=1 SV=1	9.72	1	1	2	17			#N/A
sp|Q14241|ELOA1_HUMAN	ELOA	Elongin-A OS=Homo sapiens GN=ELOA PE=1 SV=2	89.85	0	0	11	13			#N/A
sp|Q9UN81|LORF1_HUMAN	L1RE1	LINE-1 retrotransposable element ORF1 protein OS=Homo sapiens GN=L1RE1 PE=1 SV=1	40.03	0	0	10	12			#N/A
sp|Q6PCB5|RSBNL_HUMAN	RSBN1L	Round spermatid basic protein 1-like protein OS=Homo sapiens GN=RSBN1L PE=1 SV=2	94.81	0	0	10	10			#N/A
sp|O15234|CASC3_HUMAN	CASC3	Protein CASC3 OS=Homo sapiens GN=CASC3 PE=1 SV=2	76.23	0	0	9	10			#N/A
sp|Q6NZY4|ZCHC8_HUMAN	ZCCHC8	Zinc finger CCHC domain-containing protein 8 OS=Homo sapiens GN=ZCCHC8 PE=1 SV=2	78.53	0	0	9	11			#N/A
sp|Q9UGR2|Z3H7B_HUMAN	ZC3H7B	Zinc finger CCCH domain-containing protein 7B OS=Homo sapiens GN=ZC3H7B PE=1 SV=1	111.51	0	0	9	11			#N/A
sp|O60884|DNJA2_HUMAN	DNAJA2	DnaJ homolog subfamily A member 2 OS=Homo sapiens GN=DNAJA2 PE=1 SV=1	45.72	0	0	9	11			#N/A
sp|O15371|EIF3D_HUMAN	EIF3D	Eukaryotic translation initiation factor 3 subunit D OS=Homo sapiens GN=EIF3D PE=1 SV=1	63.93	0	0	9	9			#N/A
sp|Q8NFW8|NEUA_HUMAN	CMAS	N-acylneuraminate cytidylyltransferase OS=Homo sapiens GN=CMAS PE=1 SV=2	48.35	0	0	9	9			#N/A
sp|Q9Y383|LC7L2_HUMAN	LUC7L2	Putative RNA-binding protein Luc7-like 2 OS=Homo sapiens GN=LUC7L2 PE=1 SV=2	46.49	0	0	9	11			#N/A
sp|Q06830|PRDX1_HUMAN	PRDX1	Peroxiredoxin-1 OS=Homo sapiens GN=PRDX1 PE=1 SV=1	22.1	8	8	8	8			#N/A
sp|O15446|RPA34_HUMAN	CD3EAP	DNA-directed RNA polymerase I subunit RPA34 OS=Homo sapiens GN=CD3EAP PE=1 SV=1	54.95	0	0	8	12			#N/A
sp|O75616|ERAL1_HUMAN	ERAL1	GTPase Era, mitochondrial OS=Homo sapiens GN=ERAL1 PE=1 SV=2	48.32	0	0	8	11			#N/A
sp|Q8WVV9|HNRLL_HUMAN	HNRNPLL	Heterogeneous nuclear ribonucleoprotein L-like OS=Homo sapiens GN=HNRNPLL PE=1 SV=1	60.04	0	0	7	10			#N/A
sp|Q9NW08|RPC2_HUMAN	POLR3B	DNA-directed RNA polymerase III subunit RPC2 OS=Homo sapiens GN=POLR3B PE=1 SV=2	127.7	0	0	7	9			#N/A
sp|Q9BYJ9|YTHD1_HUMAN	YTHDF1	YTH domain-containing family protein 1 OS=Homo sapiens GN=YTHDF1 PE=1 SV=1	60.84	0	0	7	8			#N/A
sp|Q14671|PUM1_HUMAN	PUM1	Pumilio homolog 1 OS=Homo sapiens GN=PUM1 PE=1 SV=3	126.39	0	0	7	8			#N/A
sp|P14618|KPYM_HUMAN	PKM	Pyruvate kinase PKM OS=Homo sapiens GN=PKM PE=1 SV=4	57.9	5	5	7	9			#N/A
sp|P43246|MSH2_HUMAN	MSH2	DNA mismatch repair protein Msh2 OS=Homo sapiens GN=MSH2 PE=1 SV=1	104.68	0	0	7	8			#N/A
sp|O60841|IF2P_HUMAN	EIF5B	Eukaryotic translation initiation factor 5B OS=Homo sapiens GN=EIF5B PE=1 SV=4	138.74	0	0	7	8			#N/A
sp|Q9BWF3|RBM4_HUMAN	RBM4	RNA-binding protein 4 OS=Homo sapiens GN=RBM4 PE=1 SV=1	40.29	0	0	7	7			#N/A
sp|Q15427|SF3B4_HUMAN	SF3B4	Splicing factor 3B subunit 4 OS=Homo sapiens GN=SF3B4 PE=1 SV=1	44.36	1	1	7	10			#N/A
sp|P63173|RL38_HUMAN	RPL38	60S ribosomal protein L38 OS=Homo sapiens GN=RPL38 PE=1 SV=2	8.21	1	2	7	13			#N/A
sp|P35659|DEK_HUMAN	DEK	Protein DEK OS=Homo sapiens GN=DEK PE=1 SV=1	42.65	0	0	6	7			#N/A
sp|Q9HBE1|PATZ1_HUMAN	PATZ1	POZ-, AT hook-, and zinc finger-containing protein 1 OS=Homo sapiens GN=PATZ1 PE=1 SV=1	74.01	0	0	6	6			#N/A
sp|Q9NUQ6|SPS2L_HUMAN	SPATS2L	SPATS2-like protein OS=Homo sapiens GN=SPATS2L PE=1 SV=2	61.69	0	0	6	6			#N/A
sp|P04406|G3P_HUMAN	GAPDH	Glyceraldehyde-3-phosphate dehydrogenase OS=Homo sapiens GN=GAPDH PE=1 SV=3	36.03	4	6	6	9			#N/A
sp|Q9Y265|RUVB1_HUMAN	RUVBL1	RuvB-like 1 OS=Homo sapiens GN=RUVBL1 PE=1 SV=1	50.2	2	2	6	6			#N/A
sp|Q7Z2W9|RM21_HUMAN	MRPL21	39S ribosomal protein L21, mitochondrial OS=Homo sapiens GN=MRPL21 PE=1 SV=2	22.8	0	0	6	7			#N/A
sp|Q96GM8|TOE1_HUMAN	TOE1	Target of EGR1 protein 1 OS=Homo sapiens GN=TOE1 PE=1 SV=1	56.51	0	0	6	7			#N/A
sp|Q9GZS1|RPA49_HUMAN	POLR1E	DNA-directed RNA polymerase I subunit RPA49 OS=Homo sapiens GN=POLR1E PE=1 SV=2	53.93	0	0	6	6			#N/A
sp|P42167|LAP2B_HUMAN	TMPO	Lamina-associated polypeptide 2, isoforms beta/gamma OS=Homo sapiens GN=TMPO PE=1 SV=2	50.64	0	0	6	6			#N/A
sp|Q14839|CHD4_HUMAN	CHD4	Chromodomain-helicase-DNA-binding protein 4 OS=Homo sapiens GN=CHD4 PE=1 SV=2	217.87	0	0	5	5			#N/A
sp|P18077|RL35A_HUMAN	RPL35A	60S ribosomal protein L35a OS=Homo sapiens GN=RPL35A PE=1 SV=2	12.53	0	0	5	5			#N/A
sp|Q5BKZ1|ZN326_HUMAN	ZNF326	DBIRD complex subunit ZNF326 OS=Homo sapiens GN=ZNF326 PE=1 SV=2	65.61	1	2	5	5			#N/A
sp|Q9NX05|F120C_HUMAN	FAM120C	Constitutive coactivator of PPAR-gamma-like protein 2 OS=Homo sapiens GN=FAM120C PE=2 SV=3	120.51	0	0	5	5			#N/A
sp|Q8ND56|LS14A_HUMAN	LSM14A	Protein LSM14 homolog A OS=Homo sapiens GN=LSM14A PE=1 SV=3	50.5	0	0	5	9			#N/A
sp|Q9BYC9|RM20_HUMAN	MRPL20	39S ribosomal protein L20, mitochondrial OS=Homo sapiens GN=MRPL20 PE=1 SV=1	17.43	0	0	5	9			#N/A
sp|Q14011|CIRBP_HUMAN	CIRBP	Cold-inducible RNA-binding protein OS=Homo sapiens GN=CIRBP PE=1 SV=1	18.64	0	0	5	8			#N/A
sp|P07437|TBB5_HUMAN	TUBB	Tubulin beta chain OS=Homo sapiens GN=TUBB PE=1 SV=2	49.64	3	4	5	7			#N/A
sp|O94776|MTA2_HUMAN	MTA2	Metastasis-associated protein MTA2 OS=Homo sapiens GN=MTA2 PE=1 SV=1	74.98	0	0	4	4			#N/A
sp|Q8IZH2|XRN1_HUMAN	XRN1	5'-3' exoribonuclease 1 OS=Homo sapiens GN=XRN1 PE=1 SV=1	193.98	0	0	4	4			#N/A
sp|P61204|ARF3_HUMAN	ARF3	ADP-ribosylation factor 3 OS=Homo sapiens GN=ARF3 PE=1 SV=2	20.59	3	3	4	4			#N/A
sp|Q14197|ICT1_HUMAN	MRPL58	Peptidyl-tRNA hydrolase ICT1, mitochondrial OS=Homo sapiens GN=MRPL58 PE=1 SV=1	23.62	0	0	4	6			#N/A
sp|Q9NQZ2|SAS10_HUMAN	UTP3	Something about silencing protein 10 OS=Homo sapiens GN=UTP3 PE=1 SV=1	54.53	0	0	4	8			#N/A
sp|Q71DI3|H32_HUMAN	HIST2H3A	Histone H3.2 OS=Homo sapiens GN=HIST2H3A PE=1 SV=3	15.38	0	0	4	5			#N/A
sp|P41252|SYIC_HUMAN	IARS	Isoleucine--tRNA ligase, cytoplasmic OS=Homo sapiens GN=IARS PE=1 SV=2	144.41	0	0	3	3			#N/A
sp|Q9BVS4|RIOK2_HUMAN	RIOK2	Serine/threonine-protein kinase RIO2 OS=Homo sapiens GN=RIOK2 PE=1 SV=2	63.24	0	0	3	3			#N/A
sp|P55884|EIF3B_HUMAN	EIF3B	Eukaryotic translation initiation factor 3 subunit B OS=Homo sapiens GN=EIF3B PE=1 SV=3	92.42	0	0	3	5			#N/A
sp|Q9NVS2|RT18A_HUMAN	MRPS18A	39S ribosomal protein S18a, mitochondrial OS=Homo sapiens GN=MRPS18A PE=1 SV=1	22.17	0	0	3	4			#N/A
sp|Q13610|PWP1_HUMAN	PWP1	Periodic tryptophan protein 1 homolog OS=Homo sapiens GN=PWP1 PE=1 SV=1	55.79	0	0	3	3			#N/A
sp|P42677|RS27_HUMAN	RPS27	40S ribosomal protein S27 OS=Homo sapiens GN=RPS27 PE=1 SV=3	9.45	2	2	3	4			#N/A
sp|P46783|RS10_HUMAN	RPS10	40S ribosomal protein S10 OS=Homo sapiens GN=RPS10 PE=1 SV=1	18.89	0	0	3	8			#N/A
sp|P60660|MYL6_HUMAN	MYL6	Myosin light polypeptide 6 OS=Homo sapiens GN=MYL6 PE=1 SV=2	16.92	4	4	2	2			#N/A
sp|P46776|RL27A_HUMAN	RPL27A	60S ribosomal protein L27a OS=Homo sapiens GN=RPL27A PE=1 SV=2	16.55	1	1	2	5			#N/A
sp|O14617|AP3D1_HUMAN	AP3D1	AP-3 complex subunit delta-1 OS=Homo sapiens GN=AP3D1 PE=1 SV=1	130.08	0	0	13	14			#N/A
sp|Q86V81|THOC4_HUMAN	ALYREF	THO complex subunit 4 OS=Homo sapiens GN=ALYREF PE=1 SV=3	26.87	1	1	11	28			#N/A
sp|Q13459|MYO9B_HUMAN	MYO9B	Unconventional myosin-IXb OS=Homo sapiens GN=MYO9B PE=1 SV=3	243.25	0	0	9	14			#N/A
sp|Q8NC60|NOA1_HUMAN	NOA1	Nitric oxide-associated protein 1 OS=Homo sapiens GN=NOA1 PE=1 SV=2	78.41	0	0	9	13			#N/A
sp|Q9HAU5|RENT2_HUMAN	UPF2	Regulator of nonsense transcripts 2 OS=Homo sapiens GN=UPF2 PE=1 SV=1	147.72	0	0	9	11			#N/A
sp|Q8IWR0|Z3H7A_HUMAN	ZC3H7A	Zinc finger CCCH domain-containing protein 7A OS=Homo sapiens GN=ZC3H7A PE=1 SV=1	110.47	0	0	9	9			#N/A
sp|O14744|ANM5_HUMAN	PRMT5	Protein arginine N-methyltransferase 5 OS=Homo sapiens GN=PRMT5 PE=1 SV=4	72.64	0	0	9	10			#N/A
sp|P38935|SMBP2_HUMAN	IGHMBP2	DNA-binding protein SMUBP-2 OS=Homo sapiens GN=IGHMBP2 PE=1 SV=3	109.08	0	0	8	9			#N/A
sp|Q13724|MOGS_HUMAN	MOGS	Mannosyl-oligosaccharide glucosidase OS=Homo sapiens GN=MOGS PE=1 SV=5	91.86	0	0	8	9			#N/A
sp|O75152|ZC11A_HUMAN	ZC3H11A	Zinc finger CCCH domain-containing protein 11A OS=Homo sapiens GN=ZC3H11A PE=1 SV=3	89.08	0	0	8	9			#N/A
sp|Q07020|RL18_HUMAN	RPL18	60S ribosomal protein L18 OS=Homo sapiens GN=RPL18 PE=1 SV=2	21.62	1	1	8	9			#N/A
sp|P36542|ATPG_HUMAN	ATP5C1	ATP synthase subunit gamma, mitochondrial OS=Homo sapiens GN=ATP5C1 PE=1 SV=1	32.98	2	2	7	7			#N/A
sp|Q12788|TBL3_HUMAN	TBL3	Transducin beta-like protein 3 OS=Homo sapiens GN=TBL3 PE=1 SV=2	88.98	0	0	7	7			#N/A
sp|Q92598|HS105_HUMAN	HSPH1	Heat shock protein 105 kDa OS=Homo sapiens GN=HSPH1 PE=1 SV=1	96.8	0	0	7	7			#N/A
sp|Q13616|CUL1_HUMAN	CUL1	Cullin-1 OS=Homo sapiens GN=CUL1 PE=1 SV=2	89.62	0	0	7	7			#N/A
sp|Q15365|PCBP1_HUMAN	PCBP1	Poly(rC)-binding protein 1 OS=Homo sapiens GN=PCBP1 PE=1 SV=2	37.47	3	5	7	9			#N/A
sp|Q16540|RM23_HUMAN	MRPL23	39S ribosomal protein L23, mitochondrial OS=Homo sapiens GN=MRPL23 PE=1 SV=1	17.77	0	0	7	7			#N/A
sp|Q5T653|RM02_HUMAN	MRPL2	39S ribosomal protein L2, mitochondrial OS=Homo sapiens GN=MRPL2 PE=1 SV=2	33.28	0	0	7	9			#N/A
sp|Q10570|CPSF1_HUMAN	CPSF1	Cleavage and polyadenylation specificity factor subunit 1 OS=Homo sapiens GN=CPSF1 PE=1 SV=2	160.78	0	0	6	6			#N/A
sp|Q9UEG4|ZN629_HUMAN	ZNF629	Zinc finger protein 629 OS=Homo sapiens GN=ZNF629 PE=1 SV=2	96.56	0	0	6	6			#N/A
sp|P62826|RAN_HUMAN	RAN	GTP-binding nuclear protein Ran OS=Homo sapiens GN=RAN PE=1 SV=3	24.41	3	3	6	7			#N/A
sp|Q96P11|NSUN5_HUMAN	NSUN5	Probable 28S rRNA (cytosine-C(5))-methyltransferase OS=Homo sapiens GN=NSUN5 PE=1 SV=2	46.66	0	0	6	8			#N/A
sp|Q8IUF8|RIOX2_HUMAN	RIOX2	Ribosomal oxygenase 2 OS=Homo sapiens GN=RIOX2 PE=1 SV=1	52.77	0	0	6	8			#N/A
sp|Q8IWS0|PHF6_HUMAN	PHF6	PHD finger protein 6 OS=Homo sapiens GN=PHF6 PE=1 SV=1	41.26	0	0	6	8			#N/A
sp|Q9NWK9|BCD1_HUMAN	ZNHIT6	Box C/D snoRNA protein 1 OS=Homo sapiens GN=ZNHIT6 PE=1 SV=1	53.88	0	0	6	7			#N/A
sp|P50402|EMD_HUMAN	EMD	Emerin OS=Homo sapiens GN=EMD PE=1 SV=1	28.98	0	0	6	7			#N/A
sp|Q13868|EXOS2_HUMAN	EXOSC2	Exosome complex component RRP4 OS=Homo sapiens GN=EXOSC2 PE=1 SV=2	32.77	0	0	6	6			#N/A
sp|B2RXH8|HNRC2_HUMAN	HNRNPCL2	Heterogeneous nuclear ribonucleoprotein C-like 2 OS=Homo sapiens GN=HNRNPCL2 PE=1 SV=1	32.05	4	4	6	7			#N/A
sp|Q8TED0|UTP15_HUMAN	UTP15	U3 small nucleolar RNA-associated protein 15 homolog OS=Homo sapiens GN=UTP15 PE=1 SV=3	58.38	0	0	6	6			#N/A
sp|Q13428|TCOF_HUMAN	TCOF1	Treacle protein OS=Homo sapiens GN=TCOF1 PE=1 SV=3	152.02	0	0	5	6			#N/A
sp|Q99661|KIF2C_HUMAN	KIF2C	Kinesin-like protein KIF2C OS=Homo sapiens GN=KIF2C PE=1 SV=2	81.26	0	0	5	7			#N/A
sp|Q9P2J5|SYLC_HUMAN	LARS	Leucine--tRNA ligase, cytoplasmic OS=Homo sapiens GN=LARS PE=1 SV=2	134.38	0	0	5	7			#N/A
sp|Q9BU76|MMTA2_HUMAN	MMTAG2	Multiple myeloma tumor-associated protein 2 OS=Homo sapiens GN=MMTAG2 PE=1 SV=1	29.39	0	0	5	6			#N/A
sp|P49711|CTCF_HUMAN	CTCF	Transcriptional repressor CTCF OS=Homo sapiens GN=CTCF PE=1 SV=1	82.73	0	0	5	6			#N/A
sp|Q68D10|SPT2_HUMAN	SPTY2D1	Protein SPT2 homolog OS=Homo sapiens GN=SPTY2D1 PE=1 SV=3	75.55	0	0	5	6			#N/A
sp|P49916|DNLI3_HUMAN	LIG3	DNA ligase 3 OS=Homo sapiens GN=LIG3 PE=1 SV=2	112.83	0	0	5	5			#N/A
sp|Q5PRF9|SMAG2_HUMAN	SAMD4B	Protein Smaug homolog 2 OS=Homo sapiens GN=SAMD4B PE=1 SV=1	75.44	0	0	5	5			#N/A
sp|Q9NRX1|PNO1_HUMAN	PNO1	RNA-binding protein PNO1 OS=Homo sapiens GN=PNO1 PE=1 SV=1	27.91	0	0	5	5			#N/A
sp|Q02543|RL18A_HUMAN	RPL18A	60S ribosomal protein L18a OS=Homo sapiens GN=RPL18A PE=1 SV=2	20.75	0	0	5	5			#N/A
sp|Q9H0W5|CCDC8_HUMAN	CCDC8	Coiled-coil domain-containing protein 8 OS=Homo sapiens GN=CCDC8 PE=1 SV=2	59.34	0	0	5	6			#N/A
sp|Q9Y6V7|DDX49_HUMAN	DDX49	Probable ATP-dependent RNA helicase DDX49 OS=Homo sapiens GN=DDX49 PE=1 SV=1	54.19	0	0	5	5			#N/A
sp|Q9H0H5|RGAP1_HUMAN	RACGAP1	Rac GTPase-activating protein 1 OS=Homo sapiens GN=RACGAP1 PE=1 SV=1	70.98	0	0	5	5			#N/A
sp|Q9NYB0|TE2IP_HUMAN	TERF2IP	Telomeric repeat-binding factor 2-interacting protein 1 OS=Homo sapiens GN=TERF2IP PE=1 SV=1	44.23	0	0	5	6			#N/A
sp|P27348|1433T_HUMAN	YWHAQ	14-3-3 protein theta OS=Homo sapiens GN=YWHAQ PE=1 SV=1	27.75	1	1	5	5			#N/A
sp|Q53GS9|SNUT2_HUMAN	USP39	U4/U6.U5 tri-snRNP-associated protein 2 OS=Homo sapiens GN=USP39 PE=1 SV=2	65.34	0	0	4	6			#N/A
sp|Q15291|RBBP5_HUMAN	RBBP5	Retinoblastoma-binding protein 5 OS=Homo sapiens GN=RBBP5 PE=1 SV=2	59.12	0	0	4	5			#N/A
sp|Q6ZN55|ZN574_HUMAN	ZNF574	Zinc finger protein 574 OS=Homo sapiens GN=ZNF574 PE=1 SV=2	98.84	0	0	4	4			#N/A
sp|Q12899|TRI26_HUMAN	TRIM26	Tripartite motif-containing protein 26 OS=Homo sapiens GN=TRIM26 PE=1 SV=1	62.13	0	0	4	4			#N/A
sp|Q9H8V3|ECT2_HUMAN	ECT2	Protein ECT2 OS=Homo sapiens GN=ECT2 PE=1 SV=4	103.44	0	0	4	4			#N/A
sp|Q14974|IMB1_HUMAN	KPNB1	Importin subunit beta-1 OS=Homo sapiens GN=KPNB1 PE=1 SV=2	97.11	0	0	4	5			#N/A
sp|P78371|TCPB_HUMAN	CCT2	T-complex protein 1 subunit beta OS=Homo sapiens GN=CCT2 PE=1 SV=4	57.45	3	4	3	5			#N/A
sp|Q9ULW3|ABT1_HUMAN	ABT1	Activator of basal transcription 1 OS=Homo sapiens GN=ABT1 PE=1 SV=1	31.06	0	0	3	5			#N/A
sp|Q9UGN5|PARP2_HUMAN	PARP2	Poly [ADP-ribose] polymerase 2 OS=Homo sapiens GN=PARP2 PE=1 SV=2	66.16	0	0	3	3			#N/A
sp|O95248|MTMR5_HUMAN	SBF1	Myotubularin-related protein 5 OS=Homo sapiens GN=SBF1 PE=1 SV=3	208.18	0	0	3	3			#N/A
sp|Q9NYF8|BCLF1_HUMAN	BCLAF1	Bcl-2-associated transcription factor 1 OS=Homo sapiens GN=BCLAF1 PE=1 SV=2	106.06	0	0	3	3			#N/A
tr|A0A0B4J220|A0A0B4J220_HUMAN	C11orf98	Chromosome 11 open reading frame 48, isoform CRA_c OS=Homo sapiens GN=C11orf98 PE=1 SV=1	14.23	0	0	3	3			#N/A
sp|Q6NVV1|R13P3_HUMAN	RPL13AP3	Putative 60S ribosomal protein L13a protein RPL13AP3 OS=Homo sapiens GN=RPL13AP3 PE=5 SV=1	12.13	0	0	3	6			#N/A
sp|Q8TD47|RS4Y2_HUMAN	RPS4Y2	40S ribosomal protein S4, Y isoform 2 OS=Homo sapiens GN=RPS4Y2 PE=2 SV=3	29.28	0	0	3	6			#N/A
sp|Q9P1Y5|CAMP3_HUMAN	CAMSAP3	Calmodulin-regulated spectrin-associated protein 3 OS=Homo sapiens GN=CAMSAP3 PE=1 SV=2	134.67	0	0	2	2			#N/A
sp|Q13595|TRA2A_HUMAN	TRA2A	Transformer-2 protein homolog alpha OS=Homo sapiens GN=TRA2A PE=1 SV=1	32.67	2	2	2	3			#N/A
sp|P54136|SYRC_HUMAN	RARS	Arginine--tRNA ligase, cytoplasmic OS=Homo sapiens GN=RARS PE=1 SV=2	75.33	0	0	1	1			#N/A
sp|Q9Y262|EIF3L_HUMAN	EIF3L	Eukaryotic translation initiation factor 3 subunit L OS=Homo sapiens GN=EIF3L PE=1 SV=1	66.68	0	0	1	1			#N/A
sp|P62854|RS26_HUMAN	RPS26	40S ribosomal protein S26 OS=Homo sapiens GN=RPS26 PE=1 SV=3	13.01	1	1	1	6			#N/A
sp|Q15554|TERF2_HUMAN	TERF2	Telomeric repeat-binding factor 2 OS=Homo sapiens GN=TERF2 PE=1 SV=3	59.56	0	0	0	0			#N/A
sp|P17029|ZKSC1_HUMAN	ZKSCAN1	Zinc finger protein with KRAB and SCAN domains 1 OS=Homo sapiens GN=ZKSCAN1 PE=1 SV=3	63.59	0	0	0	0			#N/A
sp|Q9BYK8|HELZ2_HUMAN	HELZ2	Helicase with zinc finger domain 2 OS=Homo sapiens GN=HELZ2 PE=1 SV=6	294.47	0	0	9	11			#N/A
sp|Q86TN4|TRPT1_HUMAN	TRPT1	tRNA 2'-phosphotransferase 1 OS=Homo sapiens GN=TRPT1 PE=1 SV=2	27.72	0	0	8	12			#N/A
sp|P46779|RL28_HUMAN	RPL28	60S ribosomal protein L28 OS=Homo sapiens GN=RPL28 PE=1 SV=3	15.74	0	0	8	15			#N/A
sp|Q99873|ANM1_HUMAN	PRMT1	Protein arginine N-methyltransferase 1 OS=Homo sapiens GN=PRMT1 PE=1 SV=2	41.49	0	0	8	8			#N/A
sp|O43175|SERA_HUMAN	PHGDH	D-3-phosphoglycerate dehydrogenase OS=Homo sapiens GN=PHGDH PE=1 SV=4	56.61	3	3	7	7			#N/A
sp|P52701|MSH6_HUMAN	MSH6	DNA mismatch repair protein Msh6 OS=Homo sapiens GN=MSH6 PE=1 SV=2	152.69	0	0	7	8			#N/A
sp|O95625|ZBT11_HUMAN	ZBTB11	Zinc finger and BTB domain-containing protein 11 OS=Homo sapiens GN=ZBTB11 PE=1 SV=2	119.31	0	0	7	8			#N/A
sp|Q9H7H0|MET17_HUMAN	METTL17	Methyltransferase-like protein 17, mitochondrial OS=Homo sapiens GN=METTL17 PE=1 SV=1	50.7	0	0	7	11			#N/A
sp|Q15366|PCBP2_HUMAN	PCBP2	Poly(rC)-binding protein 2 OS=Homo sapiens GN=PCBP2 PE=1 SV=1	38.56	2	2	7	10			#N/A
sp|O95232|LC7L3_HUMAN	LUC7L3	Luc7-like protein 3 OS=Homo sapiens GN=LUC7L3 PE=1 SV=2	51.44	0	0	7	8			#N/A
sp|P41250|GARS_HUMAN	GARS	Glycine--tRNA ligase OS=Homo sapiens GN=GARS PE=1 SV=3	83.11	0	0	7	8			#N/A
sp|Q8IZ69|TRM2A_HUMAN	TRMT2A	tRNA (uracil-5-)-methyltransferase homolog A OS=Homo sapiens GN=TRMT2A PE=1 SV=2	68.68	0	0	7	8			#N/A
sp|Q9H074|PAIP1_HUMAN	PAIP1	Polyadenylate-binding protein-interacting protein 1 OS=Homo sapiens GN=PAIP1 PE=1 SV=1	53.49	0	0	7	7			#N/A
sp|Q14257|RCN2_HUMAN	RCN2	Reticulocalbin-2 OS=Homo sapiens GN=RCN2 PE=1 SV=1	36.85	0	0	7	8			#N/A
sp|Q14137|BOP1_HUMAN	BOP1	Ribosome biogenesis protein BOP1 OS=Homo sapiens GN=BOP1 PE=1 SV=2	83.58	0	0	7	8			#N/A
sp|P46063|RECQ1_HUMAN	RECQL	ATP-dependent DNA helicase Q1 OS=Homo sapiens GN=RECQL PE=1 SV=3	73.41	0	0	6	8			#N/A
sp|Q96ST3|SIN3A_HUMAN	SIN3A	Paired amphipathic helix protein Sin3a OS=Homo sapiens GN=SIN3A PE=1 SV=2	145.08	0	0	6	7			#N/A
sp|Q5VWQ0|RSBN1_HUMAN	RSBN1	Round spermatid basic protein 1 OS=Homo sapiens GN=RSBN1 PE=1 SV=2	90.02	0	0	6	6			#N/A
sp|O00410|IPO5_HUMAN	IPO5	Importin-5 OS=Homo sapiens GN=IPO5 PE=1 SV=4	123.55	0	0	6	6			#N/A
sp|Q8N5U6|RNF10_HUMAN	RNF10	RING finger protein 10 OS=Homo sapiens GN=RNF10 PE=1 SV=2	89.87	0	0	6	7			#N/A
sp|Q149N8|SHPRH_HUMAN	SHPRH	E3 ubiquitin-protein ligase SHPRH OS=Homo sapiens GN=SHPRH PE=1 SV=2	192.96	0	0	6	6			#N/A
sp|Q9ULX6|AKP8L_HUMAN	AKAP8L	A-kinase anchor protein 8-like OS=Homo sapiens GN=AKAP8L PE=1 SV=3	71.6	0	0	6	6			#N/A
sp|Q9NX20|RM16_HUMAN	MRPL16	39S ribosomal protein L16, mitochondrial OS=Homo sapiens GN=MRPL16 PE=1 SV=1	28.43	0	0	6	6			#N/A
sp|Q15269|PWP2_HUMAN	PWP2	Periodic tryptophan protein 2 homolog OS=Homo sapiens GN=PWP2 PE=2 SV=2	102.39	0	0	6	8			#N/A
sp|O95347|SMC2_HUMAN	SMC2	Structural maintenance of chromosomes protein 2 OS=Homo sapiens GN=SMC2 PE=1 SV=2	135.57	0	0	5	5			#N/A
sp|Q9BZH6|WDR11_HUMAN	WDR11	WD repeat-containing protein 11 OS=Homo sapiens GN=WDR11 PE=1 SV=1	136.6	0	0	5	6			#N/A
sp|Q9NYL2|M3K20_HUMAN	MAP3K20	Mitogen-activated protein kinase kinase kinase 20 OS=Homo sapiens GN=MAP3K20 PE=1 SV=3	91.1	0	0	5	5			#N/A
sp|Q15022|SUZ12_HUMAN	SUZ12	Polycomb protein SUZ12 OS=Homo sapiens GN=SUZ12 PE=1 SV=3	83	0	0	5	6			#N/A
sp|Q99613|EIF3C_HUMAN	EIF3C	Eukaryotic translation initiation factor 3 subunit C OS=Homo sapiens GN=EIF3C PE=1 SV=1	105.28	0	0	5	6			#N/A
sp|Q9Y2L1|RRP44_HUMAN	DIS3	Exosome complex exonuclease RRP44 OS=Homo sapiens GN=DIS3 PE=1 SV=2	108.93	0	0	5	5			#N/A
sp|Q14004|CDK13_HUMAN	CDK13	Cyclin-dependent kinase 13 OS=Homo sapiens GN=CDK13 PE=1 SV=2	164.82	0	0	5	5			#N/A
sp|Q16531|DDB1_HUMAN	DDB1	DNA damage-binding protein 1 OS=Homo sapiens GN=DDB1 PE=1 SV=1	126.89	0	0	5	5			#N/A
sp|O95985|TOP3B_HUMAN	TOP3B	DNA topoisomerase 3-beta-1 OS=Homo sapiens GN=TOP3B PE=1 SV=1	96.6	0	0	5	5			#N/A
sp|P62888|RL30_HUMAN	RPL30	60S ribosomal protein L30 OS=Homo sapiens GN=RPL30 PE=1 SV=2	12.78	1	1	5	7			#N/A
sp|Q9ULX3|NOB1_HUMAN	NOB1	RNA-binding protein NOB1 OS=Homo sapiens GN=NOB1 PE=1 SV=1	46.65	0	0	5	6			#N/A
sp|Q96I51|RCC1L_HUMAN	RCC1L	RCC1-like G exchanging factor-like protein OS=Homo sapiens GN=RCC1L PE=1 SV=2	49.97	0	0	5	6			#N/A
sp|A8MWD9|RUXGL_HUMAN	SNRPGP15	Putative small nuclear ribonucleoprotein G-like protein 15 OS=Homo sapiens GN=SNRPGP15 PE=5 SV=2	8.54	0	0	5	6			#N/A
sp|P51532|SMCA4_HUMAN	SMARCA4	Transcription activator BRG1 OS=Homo sapiens GN=SMARCA4 PE=1 SV=2	184.53	0	0	5	5			#N/A
sp|Q00325|MPCP_HUMAN	SLC25A3	Phosphate carrier protein, mitochondrial OS=Homo sapiens GN=SLC25A3 PE=1 SV=2	40.07	0	0	5	5			#N/A
sp|Q15050|RRS1_HUMAN	RRS1	Ribosome biogenesis regulatory protein homolog OS=Homo sapiens GN=RRS1 PE=1 SV=2	41.17	0	0	5	6			#N/A
sp|Q1ED39|KNOP1_HUMAN	KNOP1	Lysine-rich nucleolar protein 1 OS=Homo sapiens GN=KNOP1 PE=1 SV=1	51.56	0	0	5	5			#N/A
sp|P26378|ELAV4_HUMAN	ELAVL4	ELAV-like protein 4 OS=Homo sapiens GN=ELAVL4 PE=1 SV=2	41.74	0	0	5	5			#N/A
sp|Q9Y3U8|RL36_HUMAN	RPL36	60S ribosomal protein L36 OS=Homo sapiens GN=RPL36 PE=1 SV=3	12.25	0	0	5	5			#N/A
sp|Q6ZN17|LN28B_HUMAN	LIN28B	Protein lin-28 homolog B OS=Homo sapiens GN=LIN28B PE=1 SV=1	27.07	0	0	4	6			#N/A
sp|Q8WWK9|CKAP2_HUMAN	CKAP2	Cytoskeleton-associated protein 2 OS=Homo sapiens GN=CKAP2 PE=1 SV=1	76.94	0	0	4	4			#N/A
sp|O94761|RECQ4_HUMAN	RECQL4	ATP-dependent DNA helicase Q4 OS=Homo sapiens GN=RECQL4 PE=1 SV=1	132.99	0	0	4	5			#N/A
sp|Q96KM6|Z512B_HUMAN	ZNF512B	Zinc finger protein 512B OS=Homo sapiens GN=ZNF512B PE=1 SV=1	97.2	0	0	4	4			#N/A
sp|Q6ZNB6|NFXL1_HUMAN	NFXL1	NF-X1-type zinc finger protein NFXL1 OS=Homo sapiens GN=NFXL1 PE=1 SV=2	101.27	0	0	4	4			#N/A
sp|P11171|41_HUMAN	EPB41	Protein 4.1 OS=Homo sapiens GN=EPB41 PE=1 SV=4	96.96	0	0	4	4			#N/A
sp|Q969Q0|RL36L_HUMAN	RPL36AL	60S ribosomal protein L36a-like OS=Homo sapiens GN=RPL36AL PE=1 SV=3	12.46	0	0	4	4			#N/A
sp|Q8N1G2|CMTR1_HUMAN	CMTR1	Cap-specific mRNA (nucleoside-2'-O-)-methyltransferase 1 OS=Homo sapiens GN=CMTR1 PE=1 SV=1	95.26	0	0	4	5			#N/A
sp|Q96EY1|DNJA3_HUMAN	DNAJA3	DnaJ homolog subfamily A member 3, mitochondrial OS=Homo sapiens GN=DNAJA3 PE=1 SV=2	52.46	0	0	4	5			#N/A
sp|Q8IXB1|DJC10_HUMAN	DNAJC10	DnaJ homolog subfamily C member 10 OS=Homo sapiens GN=DNAJC10 PE=1 SV=2	91.02	0	0	4	4			#N/A
sp|O00488|ZN593_HUMAN	ZNF593	Zinc finger protein 593 OS=Homo sapiens GN=ZNF593 PE=1 SV=2	15.19	0	0	4	4			#N/A
sp|Q9BVA1|TBB2B_HUMAN	TUBB2B	Tubulin beta-2B chain OS=Homo sapiens GN=TUBB2B PE=1 SV=1	49.92	2	3	4	5			#N/A
sp|Q8N983|RM43_HUMAN	MRPL43	39S ribosomal protein L43, mitochondrial OS=Homo sapiens GN=MRPL43 PE=1 SV=1	23.42	2	2	4	4			#N/A
sp|A1L020|MEX3A_HUMAN	MEX3A	RNA-binding protein MEX3A OS=Homo sapiens GN=MEX3A PE=1 SV=1	54.14	0	0	4	4			#N/A
sp|P82912|RT11_HUMAN	MRPS11	28S ribosomal protein S11, mitochondrial OS=Homo sapiens GN=MRPS11 PE=1 SV=2	20.6	0	0	4	8			#N/A
sp|Q5JNZ5|RS26L_HUMAN	RPS26P11	Putative 40S ribosomal protein S26-like 1 OS=Homo sapiens GN=RPS26P11 PE=5 SV=1	12.99	1	1	4	7			#N/A
sp|Q86TS9|RM52_HUMAN	MRPL52	39S ribosomal protein L52, mitochondrial OS=Homo sapiens GN=MRPL52 PE=1 SV=2	13.66	0	0	4	5			#N/A
sp|P46940|IQGA1_HUMAN	IQGAP1	Ras GTPase-activating-like protein IQGAP1 OS=Homo sapiens GN=IQGAP1 PE=1 SV=1	189.13	0	0	3	4			#N/A
sp|P48730|KC1D_HUMAN	CSNK1D	Casein kinase I isoform delta OS=Homo sapiens GN=CSNK1D PE=1 SV=2	47.3	0	0	3	3			#N/A
sp|Q8TEX9|IPO4_HUMAN	IPO4	Importin-4 OS=Homo sapiens GN=IPO4 PE=1 SV=2	118.64	0	0	3	5			#N/A
sp|Q9NQ39|RS10L_HUMAN	RPS10P5	Putative 40S ribosomal protein S10-like OS=Homo sapiens GN=RPS10P5 PE=5 SV=1	20.11	0	0	3	5			#N/A
sp|Q5TAP6|UT14C_HUMAN	UTP14C	U3 small nucleolar RNA-associated protein 14 homolog C OS=Homo sapiens GN=UTP14C PE=1 SV=1	87.13	0	0	3	4			#N/A
sp|Q52LJ0|FA98B_HUMAN	FAM98B	Protein FAM98B OS=Homo sapiens GN=FAM98B PE=1 SV=1	37.17	0	0	3	3			#N/A
sp|Q9BWU0|NADAP_HUMAN	SLC4A1AP	Kanadaptin OS=Homo sapiens GN=SLC4A1AP PE=1 SV=1	88.76	0	0	3	3			#N/A
sp|O95900|TRUB2_HUMAN	TRUB2	Probable tRNA pseudouridine synthase 2 OS=Homo sapiens GN=TRUB2 PE=1 SV=1	36.67	0	0	3	3			#N/A
sp|P56537|IF6_HUMAN	EIF6	Eukaryotic translation initiation factor 6 OS=Homo sapiens GN=EIF6 PE=1 SV=1	26.58	3	4	3	3			#N/A
sp|P62304|RUXE_HUMAN	SNRPE	Small nuclear ribonucleoprotein E OS=Homo sapiens GN=SNRPE PE=1 SV=1	10.8	2	2	3	4			#N/A
sp|Q5TGY3|AHDC1_HUMAN	AHDC1	AT-hook DNA-binding motif-containing protein 1 OS=Homo sapiens GN=AHDC1 PE=1 SV=1	168.24	0	0	3	4			#N/A
sp|Q5RKV6|EXOS6_HUMAN	EXOSC6	Exosome complex component MTR3 OS=Homo sapiens GN=EXOSC6 PE=1 SV=1	28.22	0	0	3	3			#N/A
sp|Q9Y2G8|DJC16_HUMAN	DNAJC16	DnaJ homolog subfamily C member 16 OS=Homo sapiens GN=DNAJC16 PE=2 SV=3	90.53	0	0	3	3			#N/A
sp|Q8N684|CPSF7_HUMAN	CPSF7	Cleavage and polyadenylation specificity factor subunit 7 OS=Homo sapiens GN=CPSF7 PE=1 SV=1	52.02	0	0	3	5			#N/A
sp|P61254|RL26_HUMAN	RPL26	60S ribosomal protein L26 OS=Homo sapiens GN=RPL26 PE=1 SV=1	17.25	0	0	3	5			#N/A
sp|O43251|RFOX2_HUMAN	RBFOX2	RNA binding protein fox-1 homolog 2 OS=Homo sapiens GN=RBFOX2 PE=1 SV=3	41.35	0	0	3	4			#N/A
sp|Q96EY4|TMA16_HUMAN	TMA16	Translation machinery-associated protein 16 OS=Homo sapiens GN=TMA16 PE=1 SV=2	23.85	0	0	2	2			#N/A
sp|Q9BYC8|RM32_HUMAN	MRPL32	39S ribosomal protein L32, mitochondrial OS=Homo sapiens GN=MRPL32 PE=1 SV=1	21.39	0	0	2	4			#N/A
sp|P82921|RT21_HUMAN	MRPS21	28S ribosomal protein S21, mitochondrial OS=Homo sapiens GN=MRPS21 PE=1 SV=2	10.73	1	2	2	2			#N/A
sp|Q9Y3B4|SF3B6_HUMAN	SF3B6	Splicing factor 3B subunit 6 OS=Homo sapiens GN=SF3B6 PE=1 SV=1	14.58	1	1	2	2			#N/A
sp|Q15361|TTF1_HUMAN	TTF1	Transcription termination factor 1 OS=Homo sapiens GN=TTF1 PE=1 SV=3	102.99	0	0	2	2			#N/A
sp|P52434|RPAB3_HUMAN	POLR2H	DNA-directed RNA polymerases I, II, and III subunit RPABC3 OS=Homo sapiens GN=POLR2H PE=1 SV=4	17.13	0	0	2	3			#N/A
sp|Q9UHI6|DDX20_HUMAN	DDX20	Probable ATP-dependent RNA helicase DDX20 OS=Homo sapiens GN=DDX20 PE=1 SV=2	92.18	0	0	1	3			#N/A
sp|P53680|AP2S1_HUMAN	AP2S1	AP-2 complex subunit sigma OS=Homo sapiens GN=AP2S1 PE=1 SV=2	17.01	0	0	1	1			#N/A
sp|Q96EP5|DAZP1_HUMAN	DAZAP1	DAZ-associated protein 1 OS=Homo sapiens GN=DAZAP1 PE=1 SV=1	43.36	0	0	1	1			#N/A
sp|O95251|KAT7_HUMAN	KAT7	Histone acetyltransferase KAT7 OS=Homo sapiens GN=KAT7 PE=1 SV=1	70.6	0	0	1	1			#N/A
sp|O75330|HMMR_HUMAN	HMMR	Hyaluronan mediated motility receptor OS=Homo sapiens GN=HMMR PE=1 SV=2	84.05	0	0	0	0			#N/A
sp|O43663|PRC1_HUMAN	PRC1	Protein regulator of cytokinesis 1 OS=Homo sapiens GN=PRC1 PE=1 SV=2	71.56	0	0	0	0			#N/A
sp|Q96L73|NSD1_HUMAN	NSD1	Histone-lysine N-methyltransferase, H3 lysine-36 and H4 lysine-20 specific OS=Homo sapiens GN=NSD1 PE=1 SV=1	296.46	0	0	11	11			#N/A
sp|Q9UNX4|WDR3_HUMAN	WDR3	WD repeat-containing protein 3 OS=Homo sapiens GN=WDR3 PE=1 SV=1	106.03	0	0	8	8			#N/A
sp|P49327|FAS_HUMAN	FASN	Fatty acid synthase OS=Homo sapiens GN=FASN PE=1 SV=3	273.25	0	0	7	8			#N/A
sp|Q14244|MAP7_HUMAN	MAP7	Ensconsin OS=Homo sapiens GN=MAP7 PE=1 SV=1	84	0	0	7	8			#N/A
sp|O15160|RPAC1_HUMAN	POLR1C	DNA-directed RNA polymerases I and III subunit RPAC1 OS=Homo sapiens GN=POLR1C PE=1 SV=1	39.23	0	0	7	8			#N/A
sp|Q92576|PHF3_HUMAN	PHF3	PHD finger protein 3 OS=Homo sapiens GN=PHF3 PE=1 SV=3	229.34	0	0	7	7			#N/A
sp|Q96DH6|MSI2H_HUMAN	MSI2	RNA-binding protein Musashi homolog 2 OS=Homo sapiens GN=MSI2 PE=1 SV=1	35.17	0	0	7	7			#N/A
sp|Q9Y230|RUVB2_HUMAN	RUVBL2	RuvB-like 2 OS=Homo sapiens GN=RUVBL2 PE=1 SV=3	51.12	3	3	6	6			#N/A
sp|Q96CM3|RUSD4_HUMAN	RPUSD4	RNA pseudouridylate synthase domain-containing protein 4 OS=Homo sapiens GN=RPUSD4 PE=1 SV=1	42.18	0	0	6	8			#N/A
sp|Q658Y4|F91A1_HUMAN	FAM91A1	Protein FAM91A1 OS=Homo sapiens GN=FAM91A1 PE=1 SV=3	93.85	0	0	6	9			#N/A
sp|P49368|TCPG_HUMAN	CCT3	T-complex protein 1 subunit gamma OS=Homo sapiens GN=CCT3 PE=1 SV=4	60.5	0	0	6	8			#N/A
sp|Q5JTW2|CEP78_HUMAN	CEP78	Centrosomal protein of 78 kDa OS=Homo sapiens GN=CEP78 PE=1 SV=1	76.35	0	0	6	7			#N/A
sp|P61353|RL27_HUMAN	RPL27	60S ribosomal protein L27 OS=Homo sapiens GN=RPL27 PE=1 SV=2	15.79	1	1	6	6			#N/A
sp|Q13330|MTA1_HUMAN	MTA1	Metastasis-associated protein MTA1 OS=Homo sapiens GN=MTA1 PE=1 SV=2	80.74	0	0	6	6			#N/A
sp|P62861|RS30_HUMAN	FAU	40S ribosomal protein S30 OS=Homo sapiens GN=FAU PE=1 SV=1	6.64	1	1	6	8			#N/A
sp|O14980|XPO1_HUMAN	XPO1	Exportin-1 OS=Homo sapiens GN=XPO1 PE=1 SV=1	123.31	0	0	6	8			#N/A
sp|Q9NY12|GAR1_HUMAN	GAR1	H/ACA ribonucleoprotein complex subunit 1 OS=Homo sapiens GN=GAR1 PE=1 SV=1	22.33	0	0	6	6			#N/A
sp|P08670|VIME_HUMAN	VIM	Vimentin OS=Homo sapiens GN=VIM PE=1 SV=4	53.62	7	10	5	5			#N/A
sp|P15170|ERF3A_HUMAN	GSPT1	Eukaryotic peptide chain release factor GTP-binding subunit ERF3A OS=Homo sapiens GN=GSPT1 PE=1 SV=1	55.72	0	0	5	7			#N/A
sp|A4D1E9|GTPBA_HUMAN	GTPBP10	GTP-binding protein 10 OS=Homo sapiens GN=GTPBP10 PE=1 SV=1	42.91	0	0	5	5			#N/A
sp|Q9H1I8|ASCC2_HUMAN	ASCC2	Activating signal cointegrator 1 complex subunit 2 OS=Homo sapiens GN=ASCC2 PE=1 SV=3	86.31	0	0	5	6			#N/A
sp|P40938|RFC3_HUMAN	RFC3	Replication factor C subunit 3 OS=Homo sapiens GN=RFC3 PE=1 SV=2	40.53	0	0	5	5			#N/A
sp|Q9P2I0|CPSF2_HUMAN	CPSF2	Cleavage and polyadenylation specificity factor subunit 2 OS=Homo sapiens GN=CPSF2 PE=1 SV=2	88.43	0	0	5	5			#N/A
sp|Q9NPI1|BRD7_HUMAN	BRD7	Bromodomain-containing protein 7 OS=Homo sapiens GN=BRD7 PE=1 SV=1	74.09	0	0	5	5			#N/A
sp|Q96K58|ZN668_HUMAN	ZNF668	Zinc finger protein 668 OS=Homo sapiens GN=ZNF668 PE=1 SV=3	67.85	0	0	5	10			#N/A
sp|Q86U42|PABP2_HUMAN	PABPN1	Polyadenylate-binding protein 2 OS=Homo sapiens GN=PABPN1 PE=1 SV=3	32.73	1	1	5	8			#N/A
sp|Q99496|RING2_HUMAN	RNF2	E3 ubiquitin-protein ligase RING2 OS=Homo sapiens GN=RNF2 PE=1 SV=1	37.63	0	0	5	7			#N/A
sp|Q14679|TTLL4_HUMAN	TTLL4	Tubulin polyglutamylase TTLL4 OS=Homo sapiens GN=TTLL4 PE=1 SV=2	133.29	0	0	5	5			#N/A
sp|P63208|SKP1_HUMAN	SKP1	S-phase kinase-associated protein 1 OS=Homo sapiens GN=SKP1 PE=1 SV=2	18.65	0	0	5	5			#N/A
sp|Q9NY61|AATF_HUMAN	AATF	Protein AATF OS=Homo sapiens GN=AATF PE=1 SV=1	63.09	0	0	5	5			#N/A
sp|P29372|3MG_HUMAN	MPG	DNA-3-methyladenine glycosylase OS=Homo sapiens GN=MPG PE=1 SV=3	32.85	0	0	5	5			#N/A
sp|Q6P1L8|RM14_HUMAN	MRPL14	39S ribosomal protein L14, mitochondrial OS=Homo sapiens GN=MRPL14 PE=1 SV=1	15.94	0	0	5	7			#N/A
sp|Q96AG4|LRC59_HUMAN	LRRC59	Leucine-rich repeat-containing protein 59 OS=Homo sapiens GN=LRRC59 PE=1 SV=1	34.91	0	0	5	5			#N/A
sp|P06576|ATPB_HUMAN	ATP5B	ATP synthase subunit beta, mitochondrial OS=Homo sapiens GN=ATP5B PE=1 SV=3	56.52	3	3	4	4			#N/A
sp|P32119|PRDX2_HUMAN	PRDX2	Peroxiredoxin-2 OS=Homo sapiens GN=PRDX2 PE=1 SV=5	21.88	9	10	4	4			#N/A
sp|P23528|COF1_HUMAN	CFL1	Cofilin-1 OS=Homo sapiens GN=CFL1 PE=1 SV=3	18.49	5	6	4	5			#N/A
sp|P53621|COPA_HUMAN	COPA	Coatomer subunit alpha OS=Homo sapiens GN=COPA PE=1 SV=2	138.26	0	0	4	5			#N/A
sp|Q03468|ERCC6_HUMAN	ERCC6	DNA excision repair protein ERCC-6 OS=Homo sapiens GN=ERCC6 PE=1 SV=1	168.31	0	0	4	5			#N/A
sp|O95602|RPA1_HUMAN	POLR1A	DNA-directed RNA polymerase I subunit RPA1 OS=Homo sapiens GN=POLR1A PE=1 SV=2	194.69	0	0	4	4			#N/A
sp|Q5JSZ5|PRC2B_HUMAN	PRRC2B	Protein PRRC2B OS=Homo sapiens GN=PRRC2B PE=1 SV=2	242.82	0	0	4	4			#N/A
sp|Q9NPE2|NGRN_HUMAN	NGRN	Neugrin OS=Homo sapiens GN=NGRN PE=1 SV=2	32.39	0	0	4	4			#N/A
sp|Q99714|HCD2_HUMAN	HSD17B10	3-hydroxyacyl-CoA dehydrogenase type-2 OS=Homo sapiens GN=HSD17B10 PE=1 SV=3	26.91	4	5	4	4			#N/A
sp|P52907|CAZA1_HUMAN	CAPZA1	F-actin-capping protein subunit alpha-1 OS=Homo sapiens GN=CAPZA1 PE=1 SV=3	32.9	3	4	4	4			#N/A
sp|P19388|RPAB1_HUMAN	POLR2E	DNA-directed RNA polymerases I, II, and III subunit RPABC1 OS=Homo sapiens GN=POLR2E PE=1 SV=4	24.54	1	1	4	5			#N/A
sp|Q14493|SLBP_HUMAN	SLBP	Histone RNA hairpin-binding protein OS=Homo sapiens GN=SLBP PE=1 SV=1	31.27	0	0	4	6			#N/A
sp|O00303|EIF3F_HUMAN	EIF3F	Eukaryotic translation initiation factor 3 subunit F OS=Homo sapiens GN=EIF3F PE=1 SV=1	37.54	0	0	4	5			#N/A
sp|P09234|RU1C_HUMAN	SNRPC	U1 small nuclear ribonucleoprotein C OS=Homo sapiens GN=SNRPC PE=1 SV=1	17.38	0	0	4	5			#N/A
sp|Q13148|TADBP_HUMAN	TARDBP	TAR DNA-binding protein 43 OS=Homo sapiens GN=TARDBP PE=1 SV=1	44.71	0	0	4	5			#N/A
sp|P63220|RS21_HUMAN	RPS21	40S ribosomal protein S21 OS=Homo sapiens GN=RPS21 PE=1 SV=1	9.11	0	0	4	5			#N/A
sp|Q96T21|SEBP2_HUMAN	SECISBP2	Selenocysteine insertion sequence-binding protein 2 OS=Homo sapiens GN=SECISBP2 PE=1 SV=2	95.4	0	0	4	5			#N/A
sp|P78345|RPP38_HUMAN	RPP38	Ribonuclease P protein subunit p38 OS=Homo sapiens GN=RPP38 PE=1 SV=2	31.81	0	0	4	5			#N/A
sp|P09543|CN37_HUMAN	CNP	2',3'-cyclic-nucleotide 3'-phosphodiesterase OS=Homo sapiens GN=CNP PE=1 SV=2	47.55	0	0	4	4			#N/A
sp|Q8WYQ5|DGCR8_HUMAN	DGCR8	Microprocessor complex subunit DGCR8 OS=Homo sapiens GN=DGCR8 PE=1 SV=1	85.99	0	0	4	4			#N/A
sp|P33991|MCM4_HUMAN	MCM4	DNA replication licensing factor MCM4 OS=Homo sapiens GN=MCM4 PE=1 SV=5	96.5	0	0	4	4			#N/A
sp|Q9H0U6|RM18_HUMAN	MRPL18	39S ribosomal protein L18, mitochondrial OS=Homo sapiens GN=MRPL18 PE=1 SV=1	20.56	0	0	4	4			#N/A
sp|Q13573|SNW1_HUMAN	SNW1	SNW domain-containing protein 1 OS=Homo sapiens GN=SNW1 PE=1 SV=1	61.46	0	0	4	4			#N/A
sp|Q9NVU7|SDA1_HUMAN	SDAD1	Protein SDA1 homolog OS=Homo sapiens GN=SDAD1 PE=1 SV=3	79.82	0	0	4	4			#N/A
sp|P52298|NCBP2_HUMAN	NCBP2	Nuclear cap-binding protein subunit 2 OS=Homo sapiens GN=NCBP2 PE=1 SV=1	17.99	0	0	4	4			#N/A
sp|Q14739|LBR_HUMAN	LBR	Lamin-B receptor OS=Homo sapiens GN=LBR PE=1 SV=2	70.66	0	0	4	5			#N/A
sp|O95363|SYFM_HUMAN	FARS2	Phenylalanine--tRNA ligase, mitochondrial OS=Homo sapiens GN=FARS2 PE=1 SV=1	52.32	0	0	4	5			#N/A
sp|O75165|DJC13_HUMAN	DNAJC13	DnaJ homolog subfamily C member 13 OS=Homo sapiens GN=DNAJC13 PE=1 SV=5	254.25	0	0	4	4			#N/A
sp|Q9NY93|DDX56_HUMAN	DDX56	Probable ATP-dependent RNA helicase DDX56 OS=Homo sapiens GN=DDX56 PE=1 SV=1	61.55	0	0	4	4			#N/A
sp|P10599|THIO_HUMAN	TXN	Thioredoxin OS=Homo sapiens GN=TXN PE=1 SV=3	11.73	3	3	4	4			#N/A
sp|Q3T8J9|GON4L_HUMAN	GON4L	GON-4-like protein OS=Homo sapiens GN=GON4L PE=1 SV=1	248.47	0	0	4	5			#N/A
sp|P60866|RS20_HUMAN	RPS20	40S ribosomal protein S20 OS=Homo sapiens GN=RPS20 PE=1 SV=1	13.36	0	0	4	5			#N/A
sp|Q9ULJ3|ZBT21_HUMAN	ZBTB21	Zinc finger and BTB domain-containing protein 21 OS=Homo sapiens GN=ZBTB21 PE=1 SV=2	118.8	0	0	3	4			#N/A
sp|P24928|RPB1_HUMAN	POLR2A	DNA-directed RNA polymerase II subunit RPB1 OS=Homo sapiens GN=POLR2A PE=1 SV=2	217.04	0	0	3	3			#N/A
sp|Q9UPP1|PHF8_HUMAN	PHF8	Histone lysine demethylase PHF8 OS=Homo sapiens GN=PHF8 PE=1 SV=3	117.79	0	0	3	3			#N/A
sp|P60228|EIF3E_HUMAN	EIF3E	Eukaryotic translation initiation factor 3 subunit E OS=Homo sapiens GN=EIF3E PE=1 SV=1	52.19	0	0	3	4			#N/A
sp|Q9P0M9|RM27_HUMAN	MRPL27	39S ribosomal protein L27, mitochondrial OS=Homo sapiens GN=MRPL27 PE=1 SV=1	16.06	0	0	3	4			#N/A
sp|Q9UL40|ZN346_HUMAN	ZNF346	Zinc finger protein 346 OS=Homo sapiens GN=ZNF346 PE=1 SV=1	32.91	0	0	3	4			#N/A
sp|O95470|SGPL1_HUMAN	SGPL1	Sphingosine-1-phosphate lyase 1 OS=Homo sapiens GN=SGPL1 PE=1 SV=3	63.48	0	0	3	3			#N/A
sp|P14868|SYDC_HUMAN	DARS	Aspartate--tRNA ligase, cytoplasmic OS=Homo sapiens GN=DARS PE=1 SV=2	57.1	0	0	3	3			#N/A
sp|P40227|TCPZ_HUMAN	CCT6A	T-complex protein 1 subunit zeta OS=Homo sapiens GN=CCT6A PE=1 SV=3	57.99	2	2	3	5			#N/A
sp|Q07065|CKAP4_HUMAN	CKAP4	Cytoskeleton-associated protein 4 OS=Homo sapiens GN=CKAP4 PE=1 SV=2	65.98	0	0	3	7			#N/A
sp|Q96T37|RBM15_HUMAN	RBM15	Putative RNA-binding protein 15 OS=Homo sapiens GN=RBM15 PE=1 SV=2	107.12	0	0	3	5			#N/A
sp|P78347|GTF2I_HUMAN	GTF2I	General transcription factor II-I OS=Homo sapiens GN=GTF2I PE=1 SV=2	112.35	1	1	3	4			#N/A
sp|Q7Z7H8|RM10_HUMAN	MRPL10	39S ribosomal protein L10, mitochondrial OS=Homo sapiens GN=MRPL10 PE=1 SV=3	29.26	0	0	3	5			#N/A
sp|A0AV96|RBM47_HUMAN	RBM47	RNA-binding protein 47 OS=Homo sapiens GN=RBM47 PE=1 SV=2	64.06	0	0	3	4			#N/A
sp|O75575|RPC9_HUMAN	CRCP	DNA-directed RNA polymerase III subunit RPC9 OS=Homo sapiens GN=CRCP PE=1 SV=1	16.86	0	0	3	4			#N/A
sp|Q9H8H2|DDX31_HUMAN	DDX31	Probable ATP-dependent RNA helicase DDX31 OS=Homo sapiens GN=DDX31 PE=1 SV=2	94.03	0	0	3	3			#N/A
sp|Q86WX3|AROS_HUMAN	RPS19BP1	Active regulator of SIRT1 OS=Homo sapiens GN=RPS19BP1 PE=1 SV=1	15.42	0	0	3	3			#N/A
sp|P05423|RPC4_HUMAN	POLR3D	DNA-directed RNA polymerase III subunit RPC4 OS=Homo sapiens GN=POLR3D PE=1 SV=2	44.37	0	0	3	3			#N/A
sp|O60870|KIN17_HUMAN	KIN	DNA/RNA-binding protein KIN17 OS=Homo sapiens GN=KIN PE=1 SV=2	45.35	0	0	3	3			#N/A
sp|Q9HC52|CBX8_HUMAN	CBX8	Chromobox protein homolog 8 OS=Homo sapiens GN=CBX8 PE=1 SV=3	43.37	0	0	3	3			#N/A
sp|O75400|PR40A_HUMAN	PRPF40A	Pre-mRNA-processing factor 40 homolog A OS=Homo sapiens GN=PRPF40A PE=1 SV=2	108.74	0	0	3	3			#N/A
sp|Q9H7B2|RPF2_HUMAN	RPF2	Ribosome production factor 2 homolog OS=Homo sapiens GN=RPF2 PE=1 SV=2	35.56	0	0	3	3			#N/A
sp|O75569|PRKRA_HUMAN	PRKRA	Interferon-inducible double-stranded RNA-dependent protein kinase activator A OS=Homo sapiens GN=PRKRA PE=1 SV=1	34.38	0	0	3	6			#N/A
sp|P63241|IF5A1_HUMAN	EIF5A	Eukaryotic translation initiation factor 5A-1 OS=Homo sapiens GN=EIF5A PE=1 SV=2	16.82	2	2	3	3			#N/A
sp|Q7KZI7|MARK2_HUMAN	MARK2	Serine/threonine-protein kinase MARK2 OS=Homo sapiens GN=MARK2 PE=1 SV=2	87.86	0	0	3	5			#N/A
sp|Q96B26|EXOS8_HUMAN	EXOSC8	Exosome complex component RRP43 OS=Homo sapiens GN=EXOSC8 PE=1 SV=1	30.02	0	0	3	4			#N/A
sp|P12004|PCNA_HUMAN	PCNA	Proliferating cell nuclear antigen OS=Homo sapiens GN=PCNA PE=1 SV=1	28.75	4	5	2	2			#N/A
sp|P12268|IMDH2_HUMAN	IMPDH2	Inosine-5'-monophosphate dehydrogenase 2 OS=Homo sapiens GN=IMPDH2 PE=1 SV=2	55.77	3	3	2	2			#N/A
sp|O75909|CCNK_HUMAN	CCNK	Cyclin-K OS=Homo sapiens GN=CCNK PE=1 SV=2	64.2	0	0	2	2			#N/A
sp|A2A3N6|PIPSL_HUMAN	PIPSL	Putative PIP5K1A and PSMD4-like protein OS=Homo sapiens GN=PIPSL PE=5 SV=1	94.99	0	0	2	2			#N/A
sp|Q13356|PPIL2_HUMAN	PPIL2	Peptidyl-prolyl cis-trans isomerase-like 2 OS=Homo sapiens GN=PPIL2 PE=1 SV=1	58.79	0	0	2	2			#N/A
sp|Q15637|SF01_HUMAN	SF1	Splicing factor 1 OS=Homo sapiens GN=SF1 PE=1 SV=4	68.29	0	0	2	4			#N/A
sp|Q5T9A4|ATD3B_HUMAN	ATAD3B	ATPase family AAA domain-containing protein 3B OS=Homo sapiens GN=ATAD3B PE=1 SV=1	72.53	0	0	2	4			#N/A
sp|Q969P6|TOP1M_HUMAN	TOP1MT	DNA topoisomerase I, mitochondrial OS=Homo sapiens GN=TOP1MT PE=1 SV=1	69.83	0	0	2	3			#N/A
sp|Q6NZI2|PTRF_HUMAN	PTRF	Polymerase I and transcript release factor OS=Homo sapiens GN=PTRF PE=1 SV=1	43.45	0	0	2	2			#N/A
sp|Q14562|DHX8_HUMAN	DHX8	ATP-dependent RNA helicase DHX8 OS=Homo sapiens GN=DHX8 PE=1 SV=1	139.23	0	0	2	2			#N/A
sp|Q96QE3|ATAD5_HUMAN	ATAD5	ATPase family AAA domain-containing protein 5 OS=Homo sapiens GN=ATAD5 PE=1 SV=4	207.44	0	0	2	2			#N/A
sp|Q9H9Y6|RPA2_HUMAN	POLR1B	DNA-directed RNA polymerase I subunit RPA2 OS=Homo sapiens GN=POLR1B PE=1 SV=2	128.15	0	0	2	2			#N/A
sp|Q9H089|LSG1_HUMAN	LSG1	Large subunit GTPase 1 homolog OS=Homo sapiens GN=LSG1 PE=1 SV=2	75.18	0	0	2	2			#N/A
sp|P25398|RS12_HUMAN	RPS12	40S ribosomal protein S12 OS=Homo sapiens GN=RPS12 PE=1 SV=3	14.51	2	2	2	3			#N/A
sp|Q9C0B0|UNK_HUMAN	UNK	RING finger protein unkempt homolog OS=Homo sapiens GN=UNK PE=1 SV=2	88.03	0	0	2	4			#N/A
sp|Q9BRJ6|CG050_HUMAN	C7orf50	Uncharacterized protein C7orf50 OS=Homo sapiens GN=C7orf50 PE=1 SV=1	22.07	0	0	2	4			#N/A
sp|Q9P206|K1522_HUMAN	KIAA1522	Uncharacterized protein KIAA1522 OS=Homo sapiens GN=KIAA1522 PE=1 SV=2	107.03	0	0	2	3			#N/A
sp|Q9UI30|TR112_HUMAN	TRMT112	Multifunctional methyltransferase subunit TRM112-like protein OS=Homo sapiens GN=TRMT112 PE=1 SV=1	14.19	0	0	2	3			#N/A
sp|Q2Q1W2|LIN41_HUMAN	TRIM71	E3 ubiquitin-protein ligase TRIM71 OS=Homo sapiens GN=TRIM71 PE=1 SV=1	93.33	0	0	2	3			#N/A
sp|Q12986|NFX1_HUMAN	NFX1	Transcriptional repressor NF-X1 OS=Homo sapiens GN=NFX1 PE=1 SV=2	124.31	0	0	2	2			#N/A
sp|Q9UBL3|ASH2L_HUMAN	ASH2L	Set1/Ash2 histone methyltransferase complex subunit ASH2 OS=Homo sapiens GN=ASH2L PE=1 SV=1	68.68	0	0	2	2			#N/A
sp|O43709|BUD23_HUMAN	BUD23	Probable 18S rRNA (guanine-N(7))-methyltransferase OS=Homo sapiens GN=BUD23 PE=1 SV=2	31.86	0	0	2	2			#N/A
sp|Q2TB10|ZN800_HUMAN	ZNF800	Zinc finger protein 800 OS=Homo sapiens GN=ZNF800 PE=1 SV=1	75.19	0	0	2	2			#N/A
sp|Q9BSD7|NTPCR_HUMAN	NTPCR	Cancer-related nucleoside-triphosphatase OS=Homo sapiens GN=NTPCR PE=1 SV=1	20.7	0	0	2	2			#N/A
sp|P78549|NTH_HUMAN	NTHL1	Endonuclease III-like protein 1 OS=Homo sapiens GN=NTHL1 PE=1 SV=2	34.37	0	0	2	2			#N/A
sp|Q16527|CSRP2_HUMAN	CSRP2	Cysteine and glycine-rich protein 2 OS=Homo sapiens GN=CSRP2 PE=1 SV=3	20.94	0	0	2	2			#N/A
sp|Q96EK4|THA11_HUMAN	THAP11	THAP domain-containing protein 11 OS=Homo sapiens GN=THAP11 PE=1 SV=2	34.43	0	0	2	2			#N/A
sp|Q9H967|WDR76_HUMAN	WDR76	WD repeat-containing protein 76 OS=Homo sapiens GN=WDR76 PE=1 SV=2	69.73	0	0	2	2			#N/A
sp|Q6P161|RM54_HUMAN	MRPL54	39S ribosomal protein L54, mitochondrial OS=Homo sapiens GN=MRPL54 PE=1 SV=1	15.81	0	0	2	3			#N/A
sp|Q15345|LRC41_HUMAN	LRRC41	Leucine-rich repeat-containing protein 41 OS=Homo sapiens GN=LRRC41 PE=1 SV=3	88.59	0	0	2	2			#N/A
sp|Q5T0B9|ZN362_HUMAN	ZNF362	Zinc finger protein 362 OS=Homo sapiens GN=ZNF362 PE=1 SV=1	45.79	0	0	2	2			#N/A
sp|Q2TAK8|MUM1_HUMAN	MUM1	PWWP domain-containing protein MUM1 OS=Homo sapiens GN=MUM1 PE=1 SV=3	78.59	0	0	2	2			#N/A
sp|P49915|GUAA_HUMAN	GMPS	GMP synthase [glutamine-hydrolyzing] OS=Homo sapiens GN=GMPS PE=1 SV=1	76.67	0	0	2	3			#N/A
sp|P83881|RL36A_HUMAN	RPL36A	60S ribosomal protein L36a OS=Homo sapiens GN=RPL36A PE=1 SV=2	12.43	0	0	2	3			#N/A
sp|P54886|P5CS_HUMAN	ALDH18A1	Delta-1-pyrroline-5-carboxylate synthase OS=Homo sapiens GN=ALDH18A1 PE=1 SV=2	87.25	0	0	1	1			#N/A
sp|Q9NP64|NO40_HUMAN	ZCCHC17	Nucleolar protein of 40 kDa OS=Homo sapiens GN=ZCCHC17 PE=1 SV=1	27.55	0	0	1	1			#N/A
sp|O75151|PHF2_HUMAN	PHF2	Lysine-specific demethylase PHF2 OS=Homo sapiens GN=PHF2 PE=1 SV=4	120.7	0	0	1	1			#N/A
sp|Q96EL2|RT24_HUMAN	MRPS24	28S ribosomal protein S24, mitochondrial OS=Homo sapiens GN=MRPS24 PE=1 SV=1	19	0	0	1	1			#N/A
sp|Q9H5V9|CX056_HUMAN	CXorf56	UPF0428 protein CXorf56 OS=Homo sapiens GN=CXorf56 PE=1 SV=1	25.61	0	0	1	1			#N/A
sp|Q15007|FL2D_HUMAN	WTAP	Pre-mRNA-splicing regulator WTAP OS=Homo sapiens GN=WTAP PE=1 SV=2	44.22	1	1	1	1			#N/A
sp|P49674|KC1E_HUMAN	CSNK1E	Casein kinase I isoform epsilon OS=Homo sapiens GN=CSNK1E PE=1 SV=1	47.29	0	0	1	1			#N/A
sp|O75530|EED_HUMAN	EED	Polycomb protein EED OS=Homo sapiens GN=EED PE=1 SV=2	50.17	0	0	1	1			#N/A
sp|Q15388|TOM20_HUMAN	TOMM20	Mitochondrial import receptor subunit TOM20 homolog OS=Homo sapiens GN=TOMM20 PE=1 SV=1	16.29	1	1	1	1			#N/A
tr|Q2VIK8|Q2VIK8_HUMAN		RcNSEP1 (Fragment) OS=Homo sapiens PE=4 SV=1	35.44	0	0	1	2			#N/A
sp|Q13126|MTAP_HUMAN	MTAP	S-methyl-5'-thioadenosine phosphorylase OS=Homo sapiens GN=MTAP PE=1 SV=2	31.22	4	4	0	0			#N/A
sp|Q9Y5S9|RBM8A_HUMAN	RBM8A	RNA-binding protein 8A OS=Homo sapiens GN=RBM8A PE=1 SV=1	19.88	1	1	0	0			#N/A
sp|Q6P5Z2|PKN3_HUMAN	PKN3	Serine/threonine-protein kinase N3 OS=Homo sapiens GN=PKN3 PE=1 SV=1	99.36	0	0	0	0			#N/A
sp|O60306|AQR_HUMAN	AQR	Intron-binding protein aquarius OS=Homo sapiens GN=AQR PE=1 SV=4	171.19	0	0	0	0			#N/A
sp|Q9BRT6|LLPH_HUMAN	LLPH	Protein LLP homolog OS=Homo sapiens GN=LLPH PE=1 SV=1	15.22	0	0	0	0			#N/A
sp|Q6P1N0|C2D1A_HUMAN	CC2D1A	Coiled-coil and C2 domain-containing protein 1A OS=Homo sapiens GN=CC2D1A PE=1 SV=1	104	0	0	0	0			#N/A
sp|Q02086|SP2_HUMAN	SP2	Transcription factor Sp2 OS=Homo sapiens GN=SP2 PE=1 SV=3	64.86	0	0	0	0			#N/A
sp|Q9BRJ7|TIRR_HUMAN	NUDT16L1	Tudor-interacting repair regulator protein OS=Homo sapiens GN=NUDT16L1 PE=1 SV=1	23.32	0	0	0	0			#N/A
sp|Q5HYJ3|FA76B_HUMAN	FAM76B	Protein FAM76B OS=Homo sapiens GN=FAM76B PE=1 SV=3	38.68	0	0	0	0			#N/A
sp|P56192|SYMC_HUMAN	MARS	Methionine--tRNA ligase, cytoplasmic OS=Homo sapiens GN=MARS PE=1 SV=2	101.05	0	0	8	10			#N/A
sp|O75691|UTP20_HUMAN	UTP20	Small subunit processome component 20 homolog OS=Homo sapiens GN=UTP20 PE=1 SV=3	318.18	0	0	8	8			#N/A
sp|Q9UJA5|TRM6_HUMAN	TRMT6	tRNA (adenine(58)-N(1))-methyltransferase non-catalytic subunit TRM6 OS=Homo sapiens GN=TRMT6 PE=1 SV=1	55.76	0	0	7	7			#N/A
sp|Q08170|SRSF4_HUMAN	SRSF4	Serine/arginine-rich splicing factor 4 OS=Homo sapiens GN=SRSF4 PE=1 SV=2	56.65	0	0	6	7			#N/A
sp|Q8WYP5|ELYS_HUMAN	AHCTF1	Protein ELYS OS=Homo sapiens GN=AHCTF1 PE=1 SV=3	252.34	0	0	6	7			#N/A
sp|P27694|RFA1_HUMAN	RPA1	Replication protein A 70 kDa DNA-binding subunit OS=Homo sapiens GN=RPA1 PE=1 SV=2	68.1	0	0	6	6			#N/A
sp|Q8NDV7|TNR6A_HUMAN	TNRC6A	Trinucleotide repeat-containing gene 6A protein OS=Homo sapiens GN=TNRC6A PE=1 SV=2	210.17	0	0	6	6			#N/A
sp|O95758|PTBP3_HUMAN	PTBP3	Polypyrimidine tract-binding protein 3 OS=Homo sapiens GN=PTBP3 PE=1 SV=2	59.65	0	0	6	11			#N/A
sp|Q03164|KMT2A_HUMAN	KMT2A	Histone-lysine N-methyltransferase 2A OS=Homo sapiens GN=KMT2A PE=1 SV=5	431.5	0	0	6	7			#N/A
sp|P35580|MYH10_HUMAN	MYH10	Myosin-10 OS=Homo sapiens GN=MYH10 PE=1 SV=3	228.86	0	0	6	6			#N/A
sp|Q02241|KIF23_HUMAN	KIF23	Kinesin-like protein KIF23 OS=Homo sapiens GN=KIF23 PE=1 SV=3	109.99	0	0	6	6			#N/A
sp|Q9NVV4|PAPD1_HUMAN	MTPAP	Poly(A) RNA polymerase, mitochondrial OS=Homo sapiens GN=MTPAP PE=1 SV=1	66.13	0	0	6	6			#N/A
sp|Q9Y613|FHOD1_HUMAN	FHOD1	FH1/FH2 domain-containing protein 1 OS=Homo sapiens GN=FHOD1 PE=1 SV=3	126.47	0	0	5	7			#N/A
sp|P24752|THIL_HUMAN	ACAT1	Acetyl-CoA acetyltransferase, mitochondrial OS=Homo sapiens GN=ACAT1 PE=1 SV=1	45.17	1	1	5	8			#N/A
sp|Q13185|CBX3_HUMAN	CBX3	Chromobox protein homolog 3 OS=Homo sapiens GN=CBX3 PE=1 SV=4	20.8	2	3	5	6			#N/A
sp|Q86UK7|ZN598_HUMAN	ZNF598	E3 ubiquitin-protein ligase ZNF598 OS=Homo sapiens GN=ZNF598 PE=1 SV=1	98.58	0	0	5	6			#N/A
sp|Q14807|KIF22_HUMAN	KIF22	Kinesin-like protein KIF22 OS=Homo sapiens GN=KIF22 PE=1 SV=5	73.22	0	0	5	5			#N/A
sp|Q9GZL7|WDR12_HUMAN	WDR12	Ribosome biogenesis protein WDR12 OS=Homo sapiens GN=WDR12 PE=1 SV=2	47.68	0	0	5	9			#N/A
sp|Q96TA2|YMEL1_HUMAN	YME1L1	ATP-dependent zinc metalloprotease YME1L1 OS=Homo sapiens GN=YME1L1 PE=1 SV=2	86.4	0	0	5	5			#N/A
sp|O95243|MBD4_HUMAN	MBD4	Methyl-CpG-binding domain protein 4 OS=Homo sapiens GN=MBD4 PE=1 SV=1	66.01	0	0	5	5			#N/A
sp|P45880|VDAC2_HUMAN	VDAC2	Voltage-dependent anion-selective channel protein 2 OS=Homo sapiens GN=VDAC2 PE=1 SV=2	31.55	0	0	5	5			#N/A
sp|P11586|C1TC_HUMAN	MTHFD1	C-1-tetrahydrofolate synthase, cytoplasmic OS=Homo sapiens GN=MTHFD1 PE=1 SV=3	101.5	0	0	4	5			#N/A
sp|Q8WXI9|P66B_HUMAN	GATAD2B	Transcriptional repressor p66-beta OS=Homo sapiens GN=GATAD2B PE=1 SV=1	65.22	0	0	4	5			#N/A
sp|Q16513|PKN2_HUMAN	PKN2	Serine/threonine-protein kinase N2 OS=Homo sapiens GN=PKN2 PE=1 SV=1	111.96	0	0	4	5			#N/A
sp|Q5F1R6|DJC21_HUMAN	DNAJC21	DnaJ homolog subfamily C member 21 OS=Homo sapiens GN=DNAJC21 PE=1 SV=2	61.99	0	0	4	5			#N/A
sp|Q14CB8|RHG19_HUMAN	ARHGAP19	Rho GTPase-activating protein 19 OS=Homo sapiens GN=ARHGAP19 PE=1 SV=1	55.72	0	0	4	5			#N/A
sp|Q08379|GOGA2_HUMAN	GOLGA2	Golgin subfamily A member 2 OS=Homo sapiens GN=GOLGA2 PE=1 SV=3	113.02	0	0	4	4			#N/A
sp|Q9BSC4|NOL10_HUMAN	NOL10	Nucleolar protein 10 OS=Homo sapiens GN=NOL10 PE=1 SV=1	80.25	0	0	4	4			#N/A
sp|P04843|RPN1_HUMAN	RPN1	Dolichyl-diphosphooligosaccharide--protein glycosyltransferase subunit 1 OS=Homo sapiens GN=RPN1 PE=1 SV=1	68.53	0	0	4	4			#N/A
sp|Q9UKF6|CPSF3_HUMAN	CPSF3	Cleavage and polyadenylation specificity factor subunit 3 OS=Homo sapiens GN=CPSF3 PE=1 SV=1	77.44	0	0	4	4			#N/A
sp|Q69YH5|CDCA2_HUMAN	CDCA2	Cell division cycle-associated protein 2 OS=Homo sapiens GN=CDCA2 PE=1 SV=2	112.61	0	0	4	5			#N/A
sp|Q9Y5V3|MAGD1_HUMAN	MAGED1	Melanoma-associated antigen D1 OS=Homo sapiens GN=MAGED1 PE=1 SV=3	86.11	0	0	4	5			#N/A
sp|O15504|NUPL2_HUMAN	NUPL2	Nucleoporin-like protein 2 OS=Homo sapiens GN=NUPL2 PE=1 SV=1	44.84	0	0	4	4			#N/A
sp|Q15776|ZKSC8_HUMAN	ZKSCAN8	Zinc finger protein with KRAB and SCAN domains 8 OS=Homo sapiens GN=ZKSCAN8 PE=1 SV=2	65.77	0	0	4	4			#N/A
sp|Q9Y4P3|TBL2_HUMAN	TBL2	Transducin beta-like protein 2 OS=Homo sapiens GN=TBL2 PE=1 SV=1	49.77	0	0	4	4			#N/A
sp|Q96I25|SPF45_HUMAN	RBM17	Splicing factor 45 OS=Homo sapiens GN=RBM17 PE=1 SV=1	44.93	0	0	4	4			#N/A
sp|P30050|RL12_HUMAN	RPL12	60S ribosomal protein L12 OS=Homo sapiens GN=RPL12 PE=1 SV=1	17.81	3	3	4	6			#N/A
sp|P63104|1433Z_HUMAN	YWHAZ	14-3-3 protein zeta/delta OS=Homo sapiens GN=YWHAZ PE=1 SV=1	27.73	2	2	4	5			#N/A
sp|Q9P035|HACD3_HUMAN	HACD3	Very-long-chain (3R)-3-hydroxyacyl-CoA dehydratase 3 OS=Homo sapiens GN=HACD3 PE=1 SV=2	43.13	0	0	4	5			#N/A
sp|Q8N6R0|MET13_HUMAN	METTL13	Methyltransferase-like protein 13 OS=Homo sapiens GN=METTL13 PE=1 SV=1	78.72	0	0	3	5			#N/A
sp|Q96L14|C170L_HUMAN	CEP170P1	Cep170-like protein OS=Homo sapiens GN=CEP170P1 PE=5 SV=2	32.63	0	0	3	4			#N/A
sp|Q9UNF1|MAGD2_HUMAN	MAGED2	Melanoma-associated antigen D2 OS=Homo sapiens GN=MAGED2 PE=1 SV=2	64.91	0	0	3	3			#N/A
sp|Q14676|MDC1_HUMAN	MDC1	Mediator of DNA damage checkpoint protein 1 OS=Homo sapiens GN=MDC1 PE=1 SV=3	226.53	0	0	3	5			#N/A
sp|Q92979|NEP1_HUMAN	EMG1	Ribosomal RNA small subunit methyltransferase NEP1 OS=Homo sapiens GN=EMG1 PE=1 SV=4	26.7	1	1	3	3			#N/A
sp|Q7Z6E9|RBBP6_HUMAN	RBBP6	E3 ubiquitin-protein ligase RBBP6 OS=Homo sapiens GN=RBBP6 PE=1 SV=1	201.44	1	1	3	3			#N/A
sp|O43148|MCES_HUMAN	RNMT	mRNA cap guanine-N7 methyltransferase OS=Homo sapiens GN=RNMT PE=1 SV=1	54.81	0	0	3	3			#N/A
sp|Q86Y13|DZIP3_HUMAN	DZIP3	E3 ubiquitin-protein ligase DZIP3 OS=Homo sapiens GN=DZIP3 PE=1 SV=2	138.52	0	0	3	3			#N/A
sp|P48047|ATPO_HUMAN	ATP5O	ATP synthase subunit O, mitochondrial OS=Homo sapiens GN=ATP5O PE=1 SV=1	23.26	0	0	3	3			#N/A
sp|Q9H000|MKRN2_HUMAN	MKRN2	Probable E3 ubiquitin-protein ligase makorin-2 OS=Homo sapiens GN=MKRN2 PE=1 SV=2	46.91	0	0	3	3			#N/A
sp|Q8N567|ZCHC9_HUMAN	ZCCHC9	Zinc finger CCHC domain-containing protein 9 OS=Homo sapiens GN=ZCCHC9 PE=1 SV=2	30.46	0	0	3	3			#N/A
sp|O75940|SPF30_HUMAN	SMNDC1	Survival of motor neuron-related-splicing factor 30 OS=Homo sapiens GN=SMNDC1 PE=1 SV=1	26.69	0	0	3	3			#N/A
sp|Q96T88|UHRF1_HUMAN	UHRF1	E3 ubiquitin-protein ligase UHRF1 OS=Homo sapiens GN=UHRF1 PE=1 SV=1	89.76	0	0	3	3			#N/A
sp|P53007|TXTP_HUMAN	SLC25A1	Tricarboxylate transport protein, mitochondrial OS=Homo sapiens GN=SLC25A1 PE=1 SV=2	33.99	0	0	3	3			#N/A
sp|Q99848|EBP2_HUMAN	EBNA1BP2	Probable rRNA-processing protein EBP2 OS=Homo sapiens GN=EBNA1BP2 PE=1 SV=2	34.83	0	0	3	3			#N/A
sp|Q9GZS3|WDR61_HUMAN	WDR61	WD repeat-containing protein 61 OS=Homo sapiens GN=WDR61 PE=1 SV=1	33.56	0	0	3	5			#N/A
sp|Q96EL3|RM53_HUMAN	MRPL53	39S ribosomal protein L53, mitochondrial OS=Homo sapiens GN=MRPL53 PE=1 SV=1	12.1	0	0	3	4			#N/A
sp|Q6DKI1|RL7L_HUMAN	RPL7L1	60S ribosomal protein L7-like 1 OS=Homo sapiens GN=RPL7L1 PE=1 SV=1	28.64	0	0	3	4			#N/A
sp|Q16637|SMN_HUMAN	SMN1	Survival motor neuron protein OS=Homo sapiens GN=SMN1 PE=1 SV=1	31.83	0	0	3	4			#N/A
sp|P50914|RL14_HUMAN	RPL14	60S ribosomal protein L14 OS=Homo sapiens GN=RPL14 PE=1 SV=4	23.42	1	1	3	3			#N/A
sp|P63151|2ABA_HUMAN	PPP2R2A	Serine/threonine-protein phosphatase 2A 55 kDa regulatory subunit B alpha isoform OS=Homo sapiens GN=PPP2R2A PE=1 SV=1	51.66	0	0	3	3			#N/A
sp|Q01844|EWS_HUMAN	EWSR1	RNA-binding protein EWS OS=Homo sapiens GN=EWSR1 PE=1 SV=1	68.44	0	0	3	3			#N/A
sp|Q9NRW3|ABC3C_HUMAN	APOBEC3C	DNA dC->dU-editing enzyme APOBEC-3C OS=Homo sapiens GN=APOBEC3C PE=1 SV=2	22.81	0	0	3	3			#N/A
sp|Q9Y496|KIF3A_HUMAN	KIF3A	Kinesin-like protein KIF3A OS=Homo sapiens GN=KIF3A PE=1 SV=4	79.99	0	0	3	3			#N/A
sp|Q969X6|UTP4_HUMAN	UTP4	U3 small nucleolar RNA-associated protein 4 homolog OS=Homo sapiens GN=UTP4 PE=1 SV=1	76.84	0	0	3	3			#N/A
sp|P0DN76|U2AF5_HUMAN	U2AF1L5	Splicing factor U2AF 35 kDa subunit-like protein OS=Homo sapiens GN=U2AF1L5 PE=1 SV=1	27.85	0	0	3	9			#N/A
sp|P62318|SMD3_HUMAN	SNRPD3	Small nuclear ribonucleoprotein Sm D3 OS=Homo sapiens GN=SNRPD3 PE=1 SV=1	13.91	2	2	3	7			#N/A
sp|Q14680|MELK_HUMAN	MELK	Maternal embryonic leucine zipper kinase OS=Homo sapiens GN=MELK PE=1 SV=3	74.59	0	0	3	6			#N/A
sp|Q6P087|RUSD3_HUMAN	RPUSD3	RNA pseudouridylate synthase domain-containing protein 3 OS=Homo sapiens GN=RPUSD3 PE=1 SV=3	38.44	0	0	3	5			#N/A
sp|P49458|SRP09_HUMAN	SRP9	Signal recognition particle 9 kDa protein OS=Homo sapiens GN=SRP9 PE=1 SV=2	10.11	0	0	3	5			#N/A
sp|Q12894|IFRD2_HUMAN	IFRD2	Interferon-related developmental regulator 2 OS=Homo sapiens GN=IFRD2 PE=1 SV=3	54.78	0	0	3	4			#N/A
sp|Q9BWE0|REPI1_HUMAN	REPIN1	Replication initiator 1 OS=Homo sapiens GN=REPIN1 PE=1 SV=1	63.53	0	0	3	4			#N/A
sp|Q8IX18|DHX40_HUMAN	DHX40	Probable ATP-dependent RNA helicase DHX40 OS=Homo sapiens GN=DHX40 PE=1 SV=2	88.5	0	0	3	3			#N/A
sp|P55084|ECHB_HUMAN	HADHB	Trifunctional enzyme subunit beta, mitochondrial OS=Homo sapiens GN=HADHB PE=1 SV=3	51.26	1	1	2	2			#N/A
sp|O43823|AKAP8_HUMAN	AKAP8	A-kinase anchor protein 8 OS=Homo sapiens GN=AKAP8 PE=1 SV=1	76.06	0	0	2	2			#N/A
sp|Q16891|MIC60_HUMAN	IMMT	MICOS complex subunit MIC60 OS=Homo sapiens GN=IMMT PE=1 SV=1	83.63	0	0	2	2			#N/A
sp|Q9NZ01|TECR_HUMAN	TECR	Very-long-chain enoyl-CoA reductase OS=Homo sapiens GN=TECR PE=1 SV=1	36.01	0	0	2	2			#N/A
sp|Q14966|ZN638_HUMAN	ZNF638	Zinc finger protein 638 OS=Homo sapiens GN=ZNF638 PE=1 SV=2	220.49	0	0	2	3			#N/A
sp|Q58A45|PAN3_HUMAN	PAN3	PAB-dependent poly(A)-specific ribonuclease subunit PAN3 OS=Homo sapiens GN=PAN3 PE=1 SV=3	95.55	0	0	2	3			#N/A
sp|Q6UXN9|WDR82_HUMAN	WDR82	WD repeat-containing protein 82 OS=Homo sapiens GN=WDR82 PE=1 SV=1	35.06	0	0	2	2			#N/A
sp|Q8WY91|THAP4_HUMAN	THAP4	THAP domain-containing protein 4 OS=Homo sapiens GN=THAP4 PE=1 SV=2	62.85	0	0	2	2			#N/A
sp|Q96H79|ZCCHL_HUMAN	ZC3HAV1L	Zinc finger CCCH-type antiviral protein 1-like OS=Homo sapiens GN=ZC3HAV1L PE=1 SV=2	32.94	0	0	2	2			#N/A
sp|P13861|KAP2_HUMAN	PRKAR2A	cAMP-dependent protein kinase type II-alpha regulatory subunit OS=Homo sapiens GN=PRKAR2A PE=1 SV=2	45.49	0	0	2	2			#N/A
sp|P27448|MARK3_HUMAN	MARK3	MAP/microtubule affinity-regulating kinase 3 OS=Homo sapiens GN=MARK3 PE=1 SV=4	84.44	0	0	2	2			#N/A
sp|Q9NV31|IMP3_HUMAN	IMP3	U3 small nucleolar ribonucleoprotein protein IMP3 OS=Homo sapiens GN=IMP3 PE=1 SV=1	21.84	0	0	2	2			#N/A
sp|Q9UQ80|PA2G4_HUMAN	PA2G4	Proliferation-associated protein 2G4 OS=Homo sapiens GN=PA2G4 PE=1 SV=3	43.76	0	0	2	2			#N/A
sp|Q9Y4C8|RBM19_HUMAN	RBM19	Probable RNA-binding protein 19 OS=Homo sapiens GN=RBM19 PE=1 SV=3	107.27	0	0	2	2			#N/A
sp|Q8TCC3|RM30_HUMAN	MRPL30	39S ribosomal protein L30, mitochondrial OS=Homo sapiens GN=MRPL30 PE=1 SV=1	18.53	0	0	2	2			#N/A
sp|Q99733|NP1L4_HUMAN	NAP1L4	Nucleosome assembly protein 1-like 4 OS=Homo sapiens GN=NAP1L4 PE=1 SV=1	42.8	0	0	2	2			#N/A
sp|O95478|NSA2_HUMAN	NSA2	Ribosome biogenesis protein NSA2 homolog OS=Homo sapiens GN=NSA2 PE=1 SV=1	30.05	0	0	2	2			#N/A
sp|Q4U2R6|RM51_HUMAN	MRPL51	39S ribosomal protein L51, mitochondrial OS=Homo sapiens GN=MRPL51 PE=1 SV=1	15.09	0	0	2	5			#N/A
sp|P68036|UB2L3_HUMAN	UBE2L3	Ubiquitin-conjugating enzyme E2 L3 OS=Homo sapiens GN=UBE2L3 PE=1 SV=1	17.85	1	2	2	2			#N/A
tr|Q53F64|Q53F64_HUMAN		Heterogeneous nuclear ribonucleoprotein AB isoform a variant (Fragment) OS=Homo sapiens PE=2 SV=1	35.97	1	1	2	3			#N/A
sp|P61981|1433G_HUMAN	YWHAG	14-3-3 protein gamma OS=Homo sapiens GN=YWHAG PE=1 SV=2	28.28	0	0	2	3			#N/A
sp|Q6P6C2|ALKB5_HUMAN	ALKBH5	RNA demethylase ALKBH5 OS=Homo sapiens GN=ALKBH5 PE=1 SV=2	44.23	0	0	2	3			#N/A
sp|Q99598|TSNAX_HUMAN	TSNAX	Translin-associated protein X OS=Homo sapiens GN=TSNAX PE=1 SV=1	33.09	0	0	2	3			#N/A
sp|Q3MHD2|LSM12_HUMAN	LSM12	Protein LSM12 homolog OS=Homo sapiens GN=LSM12 PE=1 SV=2	21.69	1	1	2	2			#N/A
sp|P41743|KPCI_HUMAN	PRKCI	Protein kinase C iota type OS=Homo sapiens GN=PRKCI PE=1 SV=2	68.22	0	0	2	2			#N/A
sp|Q6PIY7|GLD2_HUMAN	PAPD4	Poly(A) RNA polymerase GLD2 OS=Homo sapiens GN=PAPD4 PE=1 SV=1	55.99	0	0	2	2			#N/A
sp|P53350|PLK1_HUMAN	PLK1	Serine/threonine-protein kinase PLK1 OS=Homo sapiens GN=PLK1 PE=1 SV=1	68.21	0	0	2	2			#N/A
sp|Q562F6|SGO2_HUMAN	SGO2	Shugoshin 2 OS=Homo sapiens GN=SGO2 PE=1 SV=2	144.65	0	0	2	2			#N/A
sp|Q9UM54|MYO6_HUMAN	MYO6	Unconventional myosin-VI OS=Homo sapiens GN=MYO6 PE=1 SV=4	149.6	0	0	2	2			#N/A
sp|Q8TBF4|ZCRB1_HUMAN	ZCRB1	Zinc finger CCHC-type and RNA-binding motif-containing protein 1 OS=Homo sapiens GN=ZCRB1 PE=1 SV=2	24.58	0	0	2	2			#N/A
sp|Q71UI9|H2AV_HUMAN	H2AFV	Histone H2A.V OS=Homo sapiens GN=H2AFV PE=1 SV=3	13.5	0	0	2	2			#N/A
sp|P62857|RS28_HUMAN	RPS28	40S ribosomal protein S28 OS=Homo sapiens GN=RPS28 PE=1 SV=1	7.84	0	0	2	2			#N/A
sp|P84090|ERH_HUMAN	ERH	Enhancer of rudimentary homolog OS=Homo sapiens GN=ERH PE=1 SV=1	12.25	0	0	2	2			#N/A
sp|P05141|ADT2_HUMAN	SLC25A5	ADP/ATP translocase 2 OS=Homo sapiens GN=SLC25A5 PE=1 SV=7	32.83	2	2	2	4			#N/A
sp|Q9C005|DPY30_HUMAN	DPY30	Protein dpy-30 homolog OS=Homo sapiens GN=DPY30 PE=1 SV=1	11.24	0	0	2	4			#N/A
sp|P79522|PRR3_HUMAN	PRR3	Proline-rich protein 3 OS=Homo sapiens GN=PRR3 PE=1 SV=2	20.63	0	0	2	4			#N/A
sp|P47914|RL29_HUMAN	RPL29	60S ribosomal protein L29 OS=Homo sapiens GN=RPL29 PE=1 SV=2	17.74	1	1	2	2			#N/A
tr|A0A024R2Z6|A0A024R2Z6_HUMAN	GNL3	Guanine nucleotide binding protein-like 3 (Nucleolar), isoform CRA_b OS=Homo sapiens GN=GNL3 PE=4 SV=1	60.53	0	0	2	2			#N/A
sp|Q96QE5|TEFM_HUMAN	TEFM	Transcription elongation factor, mitochondrial OS=Homo sapiens GN=TEFM PE=1 SV=1	41.65	0	0	1	1			#N/A
sp|Q9BQ61|CS043_HUMAN	C19orf43	Uncharacterized protein C19orf43 OS=Homo sapiens GN=C19orf43 PE=1 SV=1	18.41	0	0	1	4			#N/A
sp|Q9BWC9|CC106_HUMAN	CCDC106	Coiled-coil domain-containing protein 106 OS=Homo sapiens GN=CCDC106 PE=1 SV=1	32.01	0	0	1	2			#N/A
sp|Q5T280|CI114_HUMAN	SPOUT1	Putative methyltransferase C9orf114 OS=Homo sapiens GN=SPOUT1 PE=1 SV=3	41.98	0	0	1	1			#N/A
sp|Q6P5R6|RL22L_HUMAN	RPL22L1	60S ribosomal protein L22-like 1 OS=Homo sapiens GN=RPL22L1 PE=1 SV=2	14.6	0	0	1	1			#N/A
sp|Q96PY5|FMNL2_HUMAN	FMNL2	Formin-like protein 2 OS=Homo sapiens GN=FMNL2 PE=1 SV=3	123.24	0	0	1	1			#N/A
sp|P08238|HS90B_HUMAN	HSP90AB1	Heat shock protein HSP 90-beta OS=Homo sapiens GN=HSP90AB1 PE=1 SV=4	83.21	0	0	1	1			#N/A
sp|Q9UGP8|SEC63_HUMAN	SEC63	Translocation protein SEC63 homolog OS=Homo sapiens GN=SEC63 PE=1 SV=2	87.94	0	0	1	1			#N/A
sp|Q3ZCQ8|TIM50_HUMAN	TIMM50	Mitochondrial import inner membrane translocase subunit TIM50 OS=Homo sapiens GN=TIMM50 PE=1 SV=2	39.62	0	0	1	1			#N/A
sp|Q8TAV0|FA76A_HUMAN	FAM76A	Protein FAM76A OS=Homo sapiens GN=FAM76A PE=2 SV=1	35.03	0	0	1	1			#N/A
sp|Q8N954|GPT11_HUMAN	GPATCH11	G patch domain-containing protein 11 OS=Homo sapiens GN=GPATCH11 PE=1 SV=3	30.18	0	0	1	1			#N/A
sp|Q58FF8|H90B2_HUMAN	HSP90AB2P	Putative heat shock protein HSP 90-beta 2 OS=Homo sapiens GN=HSP90AB2P PE=1 SV=2	44.32	0	0	1	1			#N/A
sp|Q9BUL9|RPP25_HUMAN	RPP25	Ribonuclease P protein subunit p25 OS=Homo sapiens GN=RPP25 PE=1 SV=1	20.62	0	0	1	1			#N/A
sp|O00487|PSDE_HUMAN	PSMD14	26S proteasome non-ATPase regulatory subunit 14 OS=Homo sapiens GN=PSMD14 PE=1 SV=1	34.55	0	0	1	4			#N/A
sp|Q93079|H2B1H_HUMAN	HIST1H2BH	Histone H2B type 1-H OS=Homo sapiens GN=HIST1H2BH PE=1 SV=3	13.88	2	2	1	1			#N/A
sp|Q6YN16|HSDL2_HUMAN	HSDL2	Hydroxysteroid dehydrogenase-like protein 2 OS=Homo sapiens GN=HSDL2 PE=1 SV=1	45.37	0	0	1	1			#N/A
sp|Q8WUY9|DEP1B_HUMAN	DEPDC1B	DEP domain-containing protein 1B OS=Homo sapiens GN=DEPDC1B PE=1 SV=2	61.73	0	0	1	1			#N/A
tr|Q9UQL5|Q9UQL5_HUMAN		DEAD-box protein p72 OS=Homo sapiens PE=2 SV=1	19.19	0	0	1	1			#N/A
sp|P05386|RLA1_HUMAN	RPLP1	60S acidic ribosomal protein P1 OS=Homo sapiens GN=RPLP1 PE=1 SV=1	11.51	1	3	1	4			#N/A
tr|Q96GD7|Q96GD7_HUMAN		CSDA protein OS=Homo sapiens PE=2 SV=1	31.91	0	0	1	1			#N/A
sp|P18085|ARF4_HUMAN	ARF4	ADP-ribosylation factor 4 OS=Homo sapiens GN=ARF4 PE=1 SV=3	20.5	1	1	0	0			#N/A
sp|P51531|SMCA2_HUMAN	SMARCA2	Probable global transcription activator SNF2L2 OS=Homo sapiens GN=SMARCA2 PE=1 SV=2	181.17	0	0	0	0			#N/A
sp|Q9BRX2|PELO_HUMAN	PELO	Protein pelota homolog OS=Homo sapiens GN=PELO PE=1 SV=2	43.33	0	0	0	0			#N/A
sp|Q8IYA6|CKP2L_HUMAN	CKAP2L	Cytoskeleton-associated protein 2-like OS=Homo sapiens GN=CKAP2L PE=1 SV=4	83.54	0	0	0	0			#N/A
sp|Q9Y3E5|PTH2_HUMAN	PTRH2	Peptidyl-tRNA hydrolase 2, mitochondrial OS=Homo sapiens GN=PTRH2 PE=1 SV=1	19.18	0	0	0	0			#N/A
sp|Q9P2E3|ZNFX1_HUMAN	ZNFX1	NFX1-type zinc finger-containing protein 1 OS=Homo sapiens GN=ZNFX1 PE=2 SV=2	220.08	0	0	0	0			#N/A
sp|Q9H8Y5|ANKZ1_HUMAN	ANKZF1	Ankyrin repeat and zinc finger domain-containing protein 1 OS=Homo sapiens GN=ANKZF1 PE=1 SV=1	80.88	0	0	0	0			#N/A
sp|Q9UMY1|NOL7_HUMAN	NOL7	Nucleolar protein 7 OS=Homo sapiens GN=NOL7 PE=1 SV=2	29.41	0	0	0	0			#N/A
sp|Q9NRG0|CHRC1_HUMAN	CHRAC1	Chromatin accessibility complex protein 1 OS=Homo sapiens GN=CHRAC1 PE=1 SV=1	14.7	0	0	0	0			#N/A
sp|Q9H9B1|EHMT1_HUMAN	EHMT1	Histone-lysine N-methyltransferase EHMT1 OS=Homo sapiens GN=EHMT1 PE=1 SV=4	141.38	0	0	0	0			#N/A
sp|P48729|KC1A_HUMAN	CSNK1A1	Casein kinase I isoform alpha OS=Homo sapiens GN=CSNK1A1 PE=1 SV=2	38.89	0	0	0	0			#N/A
sp|O95905|ECD_HUMAN	ECD	Protein ecdysoneless homolog OS=Homo sapiens GN=ECD PE=1 SV=1	72.71	0	0	0	0			#N/A
sp|P05023|AT1A1_HUMAN	ATP1A1	Sodium/potassium-transporting ATPase subunit alpha-1 OS=Homo sapiens GN=ATP1A1 PE=1 SV=1	112.82	0	0	0	0			#N/A
sp|P08240|SRPRA_HUMAN	SRPRA	Signal recognition particle receptor subunit alpha OS=Homo sapiens GN=SRPRA PE=1 SV=2	69.77	0	0	0	0			#N/A
sp|Q9GZR2|REXO4_HUMAN	REXO4	RNA exonuclease 4 OS=Homo sapiens GN=REXO4 PE=1 SV=2	46.64	0	0	0	0			#N/A
sp|Q6PJT7|ZC3HE_HUMAN	ZC3H14	Zinc finger CCCH domain-containing protein 14 OS=Homo sapiens GN=ZC3H14 PE=1 SV=1	82.82	0	0	0	0			#N/A
sp|Q8NI36|WDR36_HUMAN	WDR36	WD repeat-containing protein 36 OS=Homo sapiens GN=WDR36 PE=1 SV=1	105.26	0	0	13	14			#N/A
sp|Q8WTT2|NOC3L_HUMAN	NOC3L	Nucleolar complex protein 3 homolog OS=Homo sapiens GN=NOC3L PE=1 SV=1	92.49	0	0	6	6			#N/A
sp|Q8N5P1|ZC3H8_HUMAN	ZC3H8	Zinc finger CCCH domain-containing protein 8 OS=Homo sapiens GN=ZC3H8 PE=1 SV=2	33.55	0	0	6	6			#N/A
sp|Q6NW34|NEPRO_HUMAN	NEPRO	Nucleolus and neural progenitor protein OS=Homo sapiens GN=NEPRO PE=1 SV=3	64.51	0	0	6	6			#N/A
sp|Q9NNW5|WDR6_HUMAN	WDR6	WD repeat-containing protein 6 OS=Homo sapiens GN=WDR6 PE=1 SV=1	121.65	0	0	6	6			#N/A
sp|Q9Y2P8|RCL1_HUMAN	RCL1	RNA 3'-terminal phosphate cyclase-like protein OS=Homo sapiens GN=RCL1 PE=1 SV=3	40.82	1	1	5	6			#N/A
sp|P51659|DHB4_HUMAN	HSD17B4	Peroxisomal multifunctional enzyme type 2 OS=Homo sapiens GN=HSD17B4 PE=1 SV=3	79.64	0	0	5	6			#N/A
sp|P61964|WDR5_HUMAN	WDR5	WD repeat-containing protein 5 OS=Homo sapiens GN=WDR5 PE=1 SV=1	36.57	0	0	5	9			#N/A
sp|Q9UHC7|MKRN1_HUMAN	MKRN1	E3 ubiquitin-protein ligase makorin-1 OS=Homo sapiens GN=MKRN1 PE=1 SV=3	53.31	0	0	5	7			#N/A
sp|P21333|FLNA_HUMAN	FLNA	Filamin-A OS=Homo sapiens GN=FLNA PE=1 SV=4	280.56	0	0	5	7			#N/A
sp|Q7L2J0|MEPCE_HUMAN	MEPCE	7SK snRNA methylphosphate capping enzyme OS=Homo sapiens GN=MEPCE PE=1 SV=1	74.31	0	0	5	5			#N/A
sp|O60231|DHX16_HUMAN	DHX16	Putative pre-mRNA-splicing factor ATP-dependent RNA helicase DHX16 OS=Homo sapiens GN=DHX16 PE=1 SV=2	119.19	0	0	5	5			#N/A
sp|Q96BK5|PINX1_HUMAN	PINX1	PIN2/TERF1-interacting telomerase inhibitor 1 OS=Homo sapiens GN=PINX1 PE=1 SV=2	37.01	0	0	5	7			#N/A
sp|Q9BRZ2|TRI56_HUMAN	TRIM56	E3 ubiquitin-protein ligase TRIM56 OS=Homo sapiens GN=TRIM56 PE=1 SV=3	81.44	0	0	5	5			#N/A
sp|O95503|CBX6_HUMAN	CBX6	Chromobox protein homolog 6 OS=Homo sapiens GN=CBX6 PE=1 SV=1	43.87	0	0	5	5			#N/A
sp|Q15424|SAFB1_HUMAN	SAFB	Scaffold attachment factor B1 OS=Homo sapiens GN=SAFB PE=1 SV=4	102.58	0	0	5	5			#N/A
sp|Q9Y5B9|SP16H_HUMAN	SUPT16H	FACT complex subunit SPT16 OS=Homo sapiens GN=SUPT16H PE=1 SV=1	119.84	0	0	4	5			#N/A
sp|Q9NVU0|RPC5_HUMAN	POLR3E	DNA-directed RNA polymerase III subunit RPC5 OS=Homo sapiens GN=POLR3E PE=1 SV=1	79.85	0	0	4	5			#N/A
sp|Q9H7E2|TDRD3_HUMAN	TDRD3	Tudor domain-containing protein 3 OS=Homo sapiens GN=TDRD3 PE=1 SV=1	73.14	0	0	4	4			#N/A
sp|A1L0T0|ILVBL_HUMAN	ILVBL	Acetolactate synthase-like protein OS=Homo sapiens GN=ILVBL PE=1 SV=2	67.82	0	0	4	6			#N/A
sp|O43809|CPSF5_HUMAN	NUDT21	Cleavage and polyadenylation specificity factor subunit 5 OS=Homo sapiens GN=NUDT21 PE=1 SV=1	26.21	0	0	4	5			#N/A
sp|O95819|M4K4_HUMAN	MAP4K4	Mitogen-activated protein kinase kinase kinase kinase 4 OS=Homo sapiens GN=MAP4K4 PE=1 SV=2	142.01	0	0	4	5			#N/A
sp|P38432|COIL_HUMAN	COIL	Coilin OS=Homo sapiens GN=COIL PE=1 SV=1	62.57	0	0	4	4			#N/A
sp|Q8N0Z3|SPICE_HUMAN	SPICE1	Spindle and centriole-associated protein 1 OS=Homo sapiens GN=SPICE1 PE=1 SV=1	96.21	0	0	4	4			#N/A
sp|P62937|PPIA_HUMAN	PPIA	Peptidyl-prolyl cis-trans isomerase A OS=Homo sapiens GN=PPIA PE=1 SV=2	18	0	0	4	4			#N/A
sp|Q5TC82|RC3H1_HUMAN	RC3H1	Roquin-1 OS=Homo sapiens GN=RC3H1 PE=1 SV=1	125.66	0	0	4	5			#N/A
sp|Q9Y3B9|RRP15_HUMAN	RRP15	RRP15-like protein OS=Homo sapiens GN=RRP15 PE=1 SV=2	31.46	1	1	4	4			#N/A
sp|P24468|COT2_HUMAN	NR2F2	COUP transcription factor 2 OS=Homo sapiens GN=NR2F2 PE=1 SV=1	45.54	0	0	4	5			#N/A
sp|P40939|ECHA_HUMAN	HADHA	Trifunctional enzyme subunit alpha, mitochondrial OS=Homo sapiens GN=HADHA PE=1 SV=2	82.95	0	0	4	4			#N/A
sp|Q86V59|PNML1_HUMAN	PNMAL1	PNMA-like protein 1 OS=Homo sapiens GN=PNMAL1 PE=1 SV=2	48.13	0	0	4	4			#N/A
sp|O95373|IPO7_HUMAN	IPO7	Importin-7 OS=Homo sapiens GN=IPO7 PE=1 SV=1	119.44	0	0	4	4			#N/A
sp|P27816|MAP4_HUMAN	MAP4	Microtubule-associated protein 4 OS=Homo sapiens GN=MAP4 PE=1 SV=3	120.93	0	0	3	5			#N/A
sp|Q9Y4F3|MARF1_HUMAN	MARF1	Meiosis regulator and mRNA stability factor 1 OS=Homo sapiens GN=MARF1 PE=1 SV=6	192.74	0	0	3	5			#N/A
sp|Q15459|SF3A1_HUMAN	SF3A1	Splicing factor 3A subunit 1 OS=Homo sapiens GN=SF3A1 PE=1 SV=1	88.83	0	0	3	4			#N/A
sp|Q15061|WDR43_HUMAN	WDR43	WD repeat-containing protein 43 OS=Homo sapiens GN=WDR43 PE=1 SV=3	74.84	0	0	3	3			#N/A
sp|P28340|DPOD1_HUMAN	POLD1	DNA polymerase delta catalytic subunit OS=Homo sapiens GN=POLD1 PE=1 SV=2	123.55	0	0	3	3			#N/A
sp|P61221|ABCE1_HUMAN	ABCE1	ATP-binding cassette sub-family E member 1 OS=Homo sapiens GN=ABCE1 PE=1 SV=1	67.27	0	0	3	3			#N/A
sp|Q96G21|IMP4_HUMAN	IMP4	U3 small nucleolar ribonucleoprotein protein IMP4 OS=Homo sapiens GN=IMP4 PE=1 SV=1	33.74	0	0	3	3			#N/A
sp|Q6W2J9|BCOR_HUMAN	BCOR	BCL-6 corepressor OS=Homo sapiens GN=BCOR PE=1 SV=1	192.07	0	0	3	3			#N/A
sp|Q15910|EZH2_HUMAN	EZH2	Histone-lysine N-methyltransferase EZH2 OS=Homo sapiens GN=EZH2 PE=1 SV=2	85.31	0	0	3	3			#N/A
sp|Q8WUA2|PPIL4_HUMAN	PPIL4	Peptidyl-prolyl cis-trans isomerase-like 4 OS=Homo sapiens GN=PPIL4 PE=1 SV=1	57.19	0	0	3	3			#N/A
sp|Q8TAQ2|SMRC2_HUMAN	SMARCC2	SWI/SNF complex subunit SMARCC2 OS=Homo sapiens GN=SMARCC2 PE=1 SV=1	132.8	0	0	3	3			#N/A
sp|Q7Z4Q2|HEAT3_HUMAN	HEATR3	HEAT repeat-containing protein 3 OS=Homo sapiens GN=HEATR3 PE=1 SV=2	74.53	0	0	3	4			#N/A
sp|Q9UJZ1|STML2_HUMAN	STOML2	Stomatin-like protein 2, mitochondrial OS=Homo sapiens GN=STOML2 PE=1 SV=1	38.51	0	0	3	4			#N/A
sp|O43447|PPIH_HUMAN	PPIH	Peptidyl-prolyl cis-trans isomerase H OS=Homo sapiens GN=PPIH PE=1 SV=1	19.2	0	0	3	4			#N/A
sp|Q8WXF0|SRS12_HUMAN	SRSF12	Serine/arginine-rich splicing factor 12 OS=Homo sapiens GN=SRSF12 PE=2 SV=1	30.49	1	1	3	3			#N/A
sp|P49207|RL34_HUMAN	RPL34	60S ribosomal protein L34 OS=Homo sapiens GN=RPL34 PE=1 SV=3	13.28	0	0	3	4			#N/A
sp|P49790|NU153_HUMAN	NUP153	Nuclear pore complex protein Nup153 OS=Homo sapiens GN=NUP153 PE=1 SV=2	153.84	0	0	3	3			#N/A
sp|Q96EU6|RRP36_HUMAN	RRP36	Ribosomal RNA processing protein 36 homolog OS=Homo sapiens GN=RRP36 PE=1 SV=1	29.8	0	0	3	3			#N/A
sp|Q9NQT5|EXOS3_HUMAN	EXOSC3	Exosome complex component RRP40 OS=Homo sapiens GN=EXOSC3 PE=1 SV=3	29.55	0	0	3	3			#N/A
sp|O75818|RPP40_HUMAN	RPP40	Ribonuclease P protein subunit p40 OS=Homo sapiens GN=RPP40 PE=1 SV=3	41.81	0	0	3	3			#N/A
sp|Q9BQ52|RNZ2_HUMAN	ELAC2	Zinc phosphodiesterase ELAC protein 2 OS=Homo sapiens GN=ELAC2 PE=1 SV=2	92.16	0	0	3	3			#N/A
sp|Q69YN4|VIR_HUMAN	KIAA1429	Protein virilizer homolog OS=Homo sapiens GN=KIAA1429 PE=1 SV=2	201.9	0	0	3	3			#N/A
sp|Q9NXF1|TEX10_HUMAN	TEX10	Testis-expressed protein 10 OS=Homo sapiens GN=TEX10 PE=1 SV=2	105.61	0	0	3	3			#N/A
sp|Q9Y6J9|TAF6L_HUMAN	TAF6L	TAF6-like RNA polymerase II p300/CBP-associated factor-associated factor 65 kDa subunit 6L OS=Homo sapiens GN=TAF6L PE=1 SV=1	67.77	0	0	3	3			#N/A
sp|Q15084|PDIA6_HUMAN	PDIA6	Protein disulfide-isomerase A6 OS=Homo sapiens GN=PDIA6 PE=1 SV=1	48.09	0	0	3	3			#N/A
sp|P48444|COPD_HUMAN	ARCN1	Coatomer subunit delta OS=Homo sapiens GN=ARCN1 PE=1 SV=1	57.17	0	0	3	3			#N/A
sp|Q53HL2|BOREA_HUMAN	CDCA8	Borealin OS=Homo sapiens GN=CDCA8 PE=1 SV=2	31.3	0	0	3	3			#N/A
sp|P61513|RL37A_HUMAN	RPL37A	60S ribosomal protein L37a OS=Homo sapiens GN=RPL37A PE=1 SV=2	10.27	1	1	3	5			#N/A
sp|P28288|ABCD3_HUMAN	ABCD3	ATP-binding cassette sub-family D member 3 OS=Homo sapiens GN=ABCD3 PE=1 SV=1	75.43	0	0	3	5			#N/A
sp|P39748|FEN1_HUMAN	FEN1	Flap endonuclease 1 OS=Homo sapiens GN=FEN1 PE=1 SV=1	42.57	0	0	3	5			#N/A
sp|Q9NX24|NHP2_HUMAN	NHP2	H/ACA ribonucleoprotein complex subunit 2 OS=Homo sapiens GN=NHP2 PE=1 SV=1	17.19	1	1	3	4			#N/A
sp|O00629|IMA3_HUMAN	KPNA4	Importin subunit alpha-3 OS=Homo sapiens GN=KPNA4 PE=1 SV=1	57.85	0	0	3	4			#N/A
sp|Q9NTK5|OLA1_HUMAN	OLA1	Obg-like ATPase 1 OS=Homo sapiens GN=OLA1 PE=1 SV=2	44.72	0	0	3	4			#N/A
sp|P21108|PRPS3_HUMAN	PRPS1L1	Ribose-phosphate pyrophosphokinase 3 OS=Homo sapiens GN=PRPS1L1 PE=1 SV=2	34.82	0	0	3	4			#N/A
sp|Q9NWB1|RFOX1_HUMAN	RBFOX1	RNA binding protein fox-1 homolog 1 OS=Homo sapiens GN=RBFOX1 PE=1 SV=2	42.76	0	0	3	3			#N/A
sp|Q9NVP2|ASF1B_HUMAN	ASF1B	Histone chaperone ASF1B OS=Homo sapiens GN=ASF1B PE=1 SV=1	22.42	0	0	3	3			#N/A
sp|P43686|PRS6B_HUMAN	PSMC4	26S protease regulatory subunit 6B OS=Homo sapiens GN=PSMC4 PE=1 SV=2	47.34	0	0	3	3			#N/A
sp|Q7L590|MCM10_HUMAN	MCM10	Protein MCM10 homolog OS=Homo sapiens GN=MCM10 PE=1 SV=2	98.12	0	0	3	3			#N/A
sp|P40616|ARL1_HUMAN	ARL1	ADP-ribosylation factor-like protein 1 OS=Homo sapiens GN=ARL1 PE=1 SV=1	20.4	0	0	3	3			#N/A
sp|Q96JP5|ZFP91_HUMAN	ZFP91	E3 ubiquitin-protein ligase ZFP91 OS=Homo sapiens GN=ZFP91 PE=1 SV=1	63.41	0	0	3	3			#N/A
sp|Q8NI27|THOC2_HUMAN	THOC2	THO complex subunit 2 OS=Homo sapiens GN=THOC2 PE=1 SV=2	182.66	0	0	3	3			#N/A
sp|Q96L58|B3GT6_HUMAN	B3GALT6	Beta-1,3-galactosyltransferase 6 OS=Homo sapiens GN=B3GALT6 PE=1 SV=2	37.11	0	0	3	3			#N/A
sp|Q96AB3|ISOC2_HUMAN	ISOC2	Isochorismatase domain-containing protein 2 OS=Homo sapiens GN=ISOC2 PE=1 SV=1	22.32	3	4	2	3			#N/A
sp|Q9NQ29|LUC7L_HUMAN	LUC7L	Putative RNA-binding protein Luc7-like 1 OS=Homo sapiens GN=LUC7L PE=1 SV=1	43.7	0	0	2	12			#N/A
tr|B2R5W2|B2R5W2_HUMAN	HNRNPC	Heterogeneous nuclear ribonucleoproteins C1/C2 OS=Homo sapiens GN=HNRNPC PE=1 SV=1	31.93	3	3	2	2			#N/A
sp|A8CG34|P121C_HUMAN	POM121C	Nuclear envelope pore membrane protein POM 121C OS=Homo sapiens GN=POM121C PE=1 SV=2	124.98	0	0	2	3			#N/A
sp|O95785|WIZ_HUMAN	WIZ	Protein Wiz OS=Homo sapiens GN=WIZ PE=1 SV=2	178.56	0	0	2	3			#N/A
sp|Q96T17|MA7D2_HUMAN	MAP7D2	MAP7 domain-containing protein 2 OS=Homo sapiens GN=MAP7D2 PE=1 SV=2	81.92	0	0	2	3			#N/A
sp|P41214|EIF2D_HUMAN	EIF2D	Eukaryotic translation initiation factor 2D OS=Homo sapiens GN=EIF2D PE=1 SV=3	64.67	0	0	2	2			#N/A
sp|Q8IWZ3|ANKH1_HUMAN	ANKHD1	Ankyrin repeat and KH domain-containing protein 1 OS=Homo sapiens GN=ANKHD1 PE=1 SV=1	269.29	0	0	2	2			#N/A
sp|Q96PV6|LENG8_HUMAN	LENG8	Leukocyte receptor cluster member 8 OS=Homo sapiens GN=LENG8 PE=1 SV=2	86.07	0	0	2	2			#N/A
sp|Q9NPD3|EXOS4_HUMAN	EXOSC4	Exosome complex component RRP41 OS=Homo sapiens GN=EXOSC4 PE=1 SV=3	26.37	0	0	2	2			#N/A
sp|P13797|PLST_HUMAN	PLS3	Plastin-3 OS=Homo sapiens GN=PLS3 PE=1 SV=4	70.77	0	0	2	2			#N/A
sp|Q9NRZ9|HELLS_HUMAN	HELLS	Lymphoid-specific helicase OS=Homo sapiens GN=HELLS PE=1 SV=1	97.01	0	0	2	2			#N/A
sp|Q9BPZ3|PAIP2_HUMAN	PAIP2	Polyadenylate-binding protein-interacting protein 2 OS=Homo sapiens GN=PAIP2 PE=1 SV=1	14.97	0	0	2	5			#N/A
sp|P51571|SSRD_HUMAN	SSR4	Translocon-associated protein subunit delta OS=Homo sapiens GN=SSR4 PE=1 SV=1	18.99	2	3	2	2			#N/A
sp|Q9ULC4|MCTS1_HUMAN	MCTS1	Malignant T-cell-amplified sequence 1 OS=Homo sapiens GN=MCTS1 PE=1 SV=1	20.54	0	0	2	4			#N/A
sp|O75494|SRS10_HUMAN	SRSF10	Serine/arginine-rich splicing factor 10 OS=Homo sapiens GN=SRSF10 PE=1 SV=1	31.28	1	1	2	3			#N/A
sp|Q9HBD1|RC3H2_HUMAN	RC3H2	Roquin-2 OS=Homo sapiens GN=RC3H2 PE=1 SV=2	131.59	0	0	2	3			#N/A
sp|O75817|POP7_HUMAN	POP7	Ribonuclease P protein subunit p20 OS=Homo sapiens GN=POP7 PE=1 SV=2	15.64	0	0	2	3			#N/A
sp|Q9Y580|RBM7_HUMAN	RBM7	RNA-binding protein 7 OS=Homo sapiens GN=RBM7 PE=1 SV=1	30.48	0	0	2	3			#N/A
sp|Q14147|DHX34_HUMAN	DHX34	Probable ATP-dependent RNA helicase DHX34 OS=Homo sapiens GN=DHX34 PE=1 SV=2	128.04	0	0	2	3			#N/A
sp|Q8ND24|RN214_HUMAN	RNF214	RING finger protein 214 OS=Homo sapiens GN=RNF214 PE=1 SV=2	77.62	0	0	2	3			#N/A
sp|P31483|TIA1_HUMAN	TIA1	Nucleolysin TIA-1 isoform p40 OS=Homo sapiens GN=TIA1 PE=1 SV=3	42.94	0	0	2	3			#N/A
sp|P43487|RANG_HUMAN	RANBP1	Ran-specific GTPase-activating protein OS=Homo sapiens GN=RANBP1 PE=1 SV=1	23.3	1	1	2	2			#N/A
sp|P35244|RFA3_HUMAN	RPA3	Replication protein A 14 kDa subunit OS=Homo sapiens GN=RPA3 PE=1 SV=1	13.56	0	0	2	3			#N/A
sp|P62993|GRB2_HUMAN	GRB2	Growth factor receptor-bound protein 2 OS=Homo sapiens GN=GRB2 PE=1 SV=1	25.19	1	1	2	2			#N/A
sp|Q9P287|BCCIP_HUMAN	BCCIP	BRCA2 and CDKN1A-interacting protein OS=Homo sapiens GN=BCCIP PE=1 SV=1	35.96	0	0	2	2			#N/A
sp|O00264|PGRC1_HUMAN	PGRMC1	Membrane-associated progesterone receptor component 1 OS=Homo sapiens GN=PGRMC1 PE=1 SV=3	21.66	0	0	2	2			#N/A
sp|P17812|PYRG1_HUMAN	CTPS1	CTP synthase 1 OS=Homo sapiens GN=CTPS1 PE=1 SV=2	66.65	0	0	2	2			#N/A
sp|Q9BW92|SYTM_HUMAN	TARS2	Threonine--tRNA ligase, mitochondrial OS=Homo sapiens GN=TARS2 PE=1 SV=1	80.99	0	0	2	2			#N/A
sp|Q8NB90|SPAT5_HUMAN	SPATA5	Spermatogenesis-associated protein 5 OS=Homo sapiens GN=SPATA5 PE=1 SV=3	97.84	0	0	2	2			#N/A
sp|Q06587|RING1_HUMAN	RING1	E3 ubiquitin-protein ligase RING1 OS=Homo sapiens GN=RING1 PE=1 SV=2	42.4	0	0	2	2			#N/A
sp|Q9BPX6|MICU1_HUMAN	MICU1	Calcium uptake protein 1, mitochondrial OS=Homo sapiens GN=MICU1 PE=1 SV=1	54.32	0	0	2	2			#N/A
sp|Q6PJG2|EMSA1_HUMAN	ELMSAN1	ELM2 and SANT domain-containing protein 1 OS=Homo sapiens GN=ELMSAN1 PE=1 SV=2	114.92	0	0	2	2			#N/A
sp|Q9UPW5|CBPC1_HUMAN	AGTPBP1	Cytosolic carboxypeptidase 1 OS=Homo sapiens GN=AGTPBP1 PE=1 SV=3	138.36	0	0	2	2			#N/A
sp|P18754|RCC1_HUMAN	RCC1	Regulator of chromosome condensation OS=Homo sapiens GN=RCC1 PE=1 SV=1	44.94	0	0	2	2			#N/A
sp|Q71F23|CENPU_HUMAN	CENPU	Centromere protein U OS=Homo sapiens GN=CENPU PE=1 SV=1	47.49	0	0	2	2			#N/A
sp|Q9H2P0|ADNP_HUMAN	ADNP	Activity-dependent neuroprotector homeobox protein OS=Homo sapiens GN=ADNP PE=1 SV=1	123.49	0	0	2	2			#N/A
sp|Q16543|CDC37_HUMAN	CDC37	Hsp90 co-chaperone Cdc37 OS=Homo sapiens GN=CDC37 PE=1 SV=1	44.44	0	0	2	2			#N/A
sp|O00148|DX39A_HUMAN	DDX39A	ATP-dependent RNA helicase DDX39A OS=Homo sapiens GN=DDX39A PE=1 SV=2	49.1	0	0	2	2			#N/A
tr|G3V0J0|G3V0J0_HUMAN	FMR1	Fragile X mental retardation 1, isoform CRA_e OS=Homo sapiens GN=FMR1 PE=1 SV=1	66.74	0	0	2	2			#N/A
sp|P21912|SDHB_HUMAN	SDHB	Succinate dehydrogenase [ubiquinone] iron-sulfur subunit, mitochondrial OS=Homo sapiens GN=SDHB PE=1 SV=3	31.61	0	0	2	2			#N/A
sp|P47813|IF1AX_HUMAN	EIF1AX	Eukaryotic translation initiation factor 1A, X-chromosomal OS=Homo sapiens GN=EIF1AX PE=1 SV=2	16.45	0	0	2	2			#N/A
sp|Q8WUB8|PHF10_HUMAN	PHF10	PHD finger protein 10 OS=Homo sapiens GN=PHF10 PE=1 SV=3	56.02	0	0	2	2			#N/A
sp|P06730|IF4E_HUMAN	EIF4E	Eukaryotic translation initiation factor 4E OS=Homo sapiens GN=EIF4E PE=1 SV=2	25.08	0	0	2	2			#N/A
tr|F8W7C6|F8W7C6_HUMAN	RPL10	60S ribosomal protein L10 OS=Homo sapiens GN=RPL10 PE=1 SV=2	18.55	0	0	2	4			#N/A
sp|Q92560|BAP1_HUMAN	BAP1	Ubiquitin carboxyl-terminal hydrolase BAP1 OS=Homo sapiens GN=BAP1 PE=1 SV=2	80.31	0	0	2	3			#N/A
sp|Q01831|XPC_HUMAN	XPC	DNA repair protein complementing XP-C cells OS=Homo sapiens GN=XPC PE=1 SV=4	105.89	0	0	2	3			#N/A
sp|Q9UKX7|NUP50_HUMAN	NUP50	Nuclear pore complex protein Nup50 OS=Homo sapiens GN=NUP50 PE=1 SV=2	50.11	0	0	2	3			#N/A
sp|P62273|RS29_HUMAN	RPS29	40S ribosomal protein S29 OS=Homo sapiens GN=RPS29 PE=1 SV=2	6.67	0	0	2	3			#N/A
sp|P31040|SDHA_HUMAN	SDHA	Succinate dehydrogenase [ubiquinone] flavoprotein subunit, mitochondrial OS=Homo sapiens GN=SDHA PE=1 SV=2	72.65	0	0	2	2			#N/A
sp|O75746|CMC1_HUMAN	SLC25A12	Calcium-binding mitochondrial carrier protein Aralar1 OS=Homo sapiens GN=SLC25A12 PE=1 SV=2	74.71	0	0	2	2			#N/A
sp|P11908|PRPS2_HUMAN	PRPS2	Ribose-phosphate pyrophosphokinase 2 OS=Homo sapiens GN=PRPS2 PE=1 SV=2	34.75	0	0	2	2			#N/A
sp|P41223|BUD31_HUMAN	BUD31	Protein BUD31 homolog OS=Homo sapiens GN=BUD31 PE=1 SV=2	16.99	0	0	2	2			#N/A
sp|Q9Y535|RPC8_HUMAN	POLR3H	DNA-directed RNA polymerase III subunit RPC8 OS=Homo sapiens GN=POLR3H PE=1 SV=1	22.9	0	0	2	2			#N/A
sp|O95983|MBD3_HUMAN	MBD3	Methyl-CpG-binding domain protein 3 OS=Homo sapiens GN=MBD3 PE=1 SV=1	32.82	0	0	2	2			#N/A
sp|Q14331|FRG1_HUMAN	FRG1	Protein FRG1 OS=Homo sapiens GN=FRG1 PE=1 SV=1	29.15	0	0	2	2			#N/A
sp|Q06265|EXOS9_HUMAN	EXOSC9	Exosome complex component RRP45 OS=Homo sapiens GN=EXOSC9 PE=1 SV=3	48.92	0	0	2	2			#N/A
sp|Q8NDT2|RB15B_HUMAN	RBM15B	Putative RNA-binding protein 15B OS=Homo sapiens GN=RBM15B PE=1 SV=3	97.15	0	0	2	2			#N/A
tr|Q8WUM5|Q8WUM5_HUMAN	GEMIN4	Gem (Nuclear organelle) associated protein 4 OS=Homo sapiens GN=GEMIN4 PE=2 SV=1	119.96	0	0	2	2			#N/A
sp|Q5JQF8|PAP1M_HUMAN	PABPC1L2A	Polyadenylate-binding protein 1-like 2 OS=Homo sapiens GN=PABPC1L2A PE=2 SV=1	22.78	0	0	2	2			#N/A
sp|P56134|ATPK_HUMAN	ATP5J2	ATP synthase subunit f, mitochondrial OS=Homo sapiens GN=ATP5J2 PE=1 SV=3	10.91	0	0	2	2			#N/A
sp|Q16576|RBBP7_HUMAN	RBBP7	Histone-binding protein RBBP7 OS=Homo sapiens GN=RBBP7 PE=1 SV=1	47.79	0	0	2	2			#N/A
sp|O43818|U3IP2_HUMAN	RRP9	U3 small nucleolar RNA-interacting protein 2 OS=Homo sapiens GN=RRP9 PE=1 SV=1	51.81	1	1	1	3			#N/A
sp|Q96LT9|RBM40_HUMAN	RNPC3	RNA-binding protein 40 OS=Homo sapiens GN=RNPC3 PE=1 SV=1	58.54	0	0	1	2			#N/A
sp|Q96PM9|Z385A_HUMAN	ZNF385A	Zinc finger protein 385A OS=Homo sapiens GN=ZNF385A PE=1 SV=2	40.43	0	0	1	1			#N/A
sp|O60281|ZN292_HUMAN	ZNF292	Zinc finger protein 292 OS=Homo sapiens GN=ZNF292 PE=1 SV=3	304.62	0	0	1	1			#N/A
sp|P62140|PP1B_HUMAN	PPP1CB	Serine/threonine-protein phosphatase PP1-beta catalytic subunit OS=Homo sapiens GN=PPP1CB PE=1 SV=3	37.16	0	0	1	1			#N/A
sp|Q9H6R4|NOL6_HUMAN	NOL6	Nucleolar protein 6 OS=Homo sapiens GN=NOL6 PE=1 SV=2	127.51	0	0	1	1			#N/A
sp|P09622|DLDH_HUMAN	DLD	Dihydrolipoyl dehydrogenase, mitochondrial OS=Homo sapiens GN=DLD PE=1 SV=2	54.14	0	0	1	1			#N/A
sp|Q9NW64|RBM22_HUMAN	RBM22	Pre-mRNA-splicing factor RBM22 OS=Homo sapiens GN=RBM22 PE=1 SV=1	46.87	0	0	1	1			#N/A
sp|Q9BRL6|SRSF8_HUMAN	SRSF8	Serine/arginine-rich splicing factor 8 OS=Homo sapiens GN=SRSF8 PE=1 SV=1	32.27	0	0	1	1			#N/A
sp|P30876|RPB2_HUMAN	POLR2B	DNA-directed RNA polymerase II subunit RPB2 OS=Homo sapiens GN=POLR2B PE=1 SV=1	133.81	0	0	1	1			#N/A
sp|Q8WUU5|GATD1_HUMAN	GATAD1	GATA zinc finger domain-containing protein 1 OS=Homo sapiens GN=GATAD1 PE=1 SV=1	28.67	0	0	1	1			#N/A
sp|Q9H307|PININ_HUMAN	PNN	Pinin OS=Homo sapiens GN=PNN PE=1 SV=4	81.56	0	0	1	1			#N/A
sp|P61326|MGN_HUMAN	MAGOH	Protein mago nashi homolog OS=Homo sapiens GN=MAGOH PE=1 SV=1	17.15	1	1	1	2			#N/A
sp|Q9UBD5|ORC3_HUMAN	ORC3	Origin recognition complex subunit 3 OS=Homo sapiens GN=ORC3 PE=1 SV=1	82.2	0	0	1	2			#N/A
sp|Q08945|SSRP1_HUMAN	SSRP1	FACT complex subunit SSRP1 OS=Homo sapiens GN=SSRP1 PE=1 SV=1	81.02	0	0	1	2			#N/A
sp|O14929|HAT1_HUMAN	HAT1	Histone acetyltransferase type B catalytic subunit OS=Homo sapiens GN=HAT1 PE=1 SV=1	49.48	0	0	1	2			#N/A
sp|Q13642|FHL1_HUMAN	FHL1	Four and a half LIM domains protein 1 OS=Homo sapiens GN=FHL1 PE=1 SV=4	36.24	1	1	1	1			#N/A
sp|Q969G3|SMCE1_HUMAN	SMARCE1	SWI/SNF-related matrix-associated actin-dependent regulator of chromatin subfamily E member 1 OS=Homo sapiens GN=SMARCE1 PE=1 SV=2	46.62	0	0	1	2			#N/A
sp|O14579|COPE_HUMAN	COPE	Coatomer subunit epsilon OS=Homo sapiens GN=COPE PE=1 SV=3	34.46	0	0	1	1			#N/A
tr|Q6FG99|Q6FG99_HUMAN	RPLP1	RPLP1 protein OS=Homo sapiens GN=RPLP1 PE=2 SV=1	11.56	0	0	1	1			#N/A
sp|Q8IV48|ERI1_HUMAN	ERI1	3'-5' exoribonuclease 1 OS=Homo sapiens GN=ERI1 PE=1 SV=3	40.04	0	0	1	1			#N/A
sp|O14893|GEMI2_HUMAN	GEMIN2	Gem-associated protein 2 OS=Homo sapiens GN=GEMIN2 PE=1 SV=1	31.57	0	0	1	1			#N/A
sp|Q8N1G0|ZN687_HUMAN	ZNF687	Zinc finger protein 687 OS=Homo sapiens GN=ZNF687 PE=1 SV=1	129.45	0	0	1	1			#N/A
sp|Q8TF76|HASP_HUMAN	GSG2	Serine/threonine-protein kinase haspin OS=Homo sapiens GN=GSG2 PE=1 SV=3	88.44	0	0	1	1			#N/A
sp|Q9BUI4|RPC3_HUMAN	POLR3C	DNA-directed RNA polymerase III subunit RPC3 OS=Homo sapiens GN=POLR3C PE=1 SV=1	60.57	0	0	1	1			#N/A
sp|Q9H9G7|AGO3_HUMAN	AGO3	Protein argonaute-3 OS=Homo sapiens GN=AGO3 PE=1 SV=2	97.3	0	0	1	1			#N/A
sp|Q86Y07|VRK2_HUMAN	VRK2	Serine/threonine-protein kinase VRK2 OS=Homo sapiens GN=VRK2 PE=1 SV=3	58.1	0	0	1	1			#N/A
sp|Q7L3T8|SYPM_HUMAN	PARS2	Probable proline--tRNA ligase, mitochondrial OS=Homo sapiens GN=PARS2 PE=1 SV=1	53.23	0	0	1	1			#N/A
sp|Q9Y490|TLN1_HUMAN	TLN1	Talin-1 OS=Homo sapiens GN=TLN1 PE=1 SV=3	269.6	0	0	1	1			#N/A
sp|Q9UIS9|MBD1_HUMAN	MBD1	Methyl-CpG-binding domain protein 1 OS=Homo sapiens GN=MBD1 PE=1 SV=2	66.56	0	0	1	1			#N/A
sp|Q14978|NOLC1_HUMAN	NOLC1	Nucleolar and coiled-body phosphoprotein 1 OS=Homo sapiens GN=NOLC1 PE=1 SV=2	73.56	0	0	1	1			#N/A
sp|Q8N4C8|MINK1_HUMAN	MINK1	Misshapen-like kinase 1 OS=Homo sapiens GN=MINK1 PE=1 SV=2	149.73	0	0	1	1			#N/A
sp|P43307|SSRA_HUMAN	SSR1	Translocon-associated protein subunit alpha OS=Homo sapiens GN=SSR1 PE=1 SV=3	32.22	0	0	1	1			#N/A
sp|Q9BZZ5|API5_HUMAN	API5	Apoptosis inhibitor 5 OS=Homo sapiens GN=API5 PE=1 SV=3	58.97	0	0	1	1			#N/A
sp|Q6PI48|SYDM_HUMAN	DARS2	Aspartate--tRNA ligase, mitochondrial OS=Homo sapiens GN=DARS2 PE=1 SV=1	73.52	0	0	1	1			#N/A
sp|Q9Y388|RBMX2_HUMAN	RBMX2	RNA-binding motif protein, X-linked 2 OS=Homo sapiens GN=RBMX2 PE=1 SV=2	37.31	0	0	1	1			#N/A
sp|Q9Y291|RT33_HUMAN	MRPS33	28S ribosomal protein S33, mitochondrial OS=Homo sapiens GN=MRPS33 PE=1 SV=1	12.62	0	0	1	1			#N/A
tr|Q6ZMY0|Q6ZMY0_HUMAN		cDNA FLJ16598 fis, clone TESTI4006473, weakly similar to ATP-dependent RNA helicase A OS=Homo sapiens PE=2 SV=1	150.88	0	0	1	3			#N/A
sp|Q7Z5J4|RAI1_HUMAN	RAI1	Retinoic acid-induced protein 1 OS=Homo sapiens GN=RAI1 PE=1 SV=2	203.23	0	0	1	1			#N/A
sp|P30154|2AAB_HUMAN	PPP2R1B	Serine/threonine-protein phosphatase 2A 65 kDa regulatory subunit A beta isoform OS=Homo sapiens GN=PPP2R1B PE=1 SV=3	66.17	0	0	1	1			#N/A
sp|Q5TB30|DEP1A_HUMAN	DEPDC1	DEP domain-containing protein 1A OS=Homo sapiens GN=DEPDC1 PE=1 SV=2	92.9	0	0	1	1			#N/A
sp|O75925|PIAS1_HUMAN	PIAS1	E3 SUMO-protein ligase PIAS1 OS=Homo sapiens GN=PIAS1 PE=1 SV=2	71.79	0	0	1	1			#N/A
sp|Q8N4T4|ARG39_HUMAN	ARHGEF39	Rho guanine nucleotide exchange factor 39 OS=Homo sapiens GN=ARHGEF39 PE=1 SV=1	38.27	0	0	1	1			#N/A
sp|P35606|COPB2_HUMAN	COPB2	Coatomer subunit beta' OS=Homo sapiens GN=COPB2 PE=1 SV=2	102.42	0	0	1	1			#N/A
sp|Q96FX7|TRM61_HUMAN	TRMT61A	tRNA (adenine(58)-N(1))-methyltransferase catalytic subunit TRMT61A OS=Homo sapiens GN=TRMT61A PE=1 SV=1	31.36	0	0	1	1			#N/A
tr|B7Z645|B7Z645_HUMAN	SYNCRIP	Heterogeneous nuclear ribonucleoprotein Q OS=Homo sapiens GN=SYNCRIP PE=1 SV=1	52.01	0	0	1	1			#N/A
tr|Q5JW28|Q5JW28_HUMAN	STAU1	Double-stranded RNA-binding protein Staufen homolog 1 (Fragment) OS=Homo sapiens GN=STAU1 PE=1 SV=1	22.46	0	0	1	1			#N/A
sp|Q9BQ04|RBM4B_HUMAN	RBM4B	RNA-binding protein 4B OS=Homo sapiens GN=RBM4B PE=1 SV=1	40.12	0	0	0	0			#N/A
sp|Q9NPE3|NOP10_HUMAN	NOP10	H/ACA ribonucleoprotein complex subunit 3 OS=Homo sapiens GN=NOP10 PE=1 SV=1	7.7	0	0	0	0			#N/A
sp|Q9BXK1|KLF16_HUMAN	KLF16	Krueppel-like factor 16 OS=Homo sapiens GN=KLF16 PE=1 SV=1	25.41	0	0	0	0			#N/A
sp|A5YKK6|CNOT1_HUMAN	CNOT1	CCR4-NOT transcription complex subunit 1 OS=Homo sapiens GN=CNOT1 PE=1 SV=2	266.77	0	0	0	0			#N/A
sp|O94906|PRP6_HUMAN	PRPF6	Pre-mRNA-processing factor 6 OS=Homo sapiens GN=PRPF6 PE=1 SV=1	106.86	0	0	0	0			#N/A
sp|Q56NI9|ESCO2_HUMAN	ESCO2	N-acetyltransferase ESCO2 OS=Homo sapiens GN=ESCO2 PE=1 SV=1	68.26	0	0	0	0			#N/A
sp|Q9UPQ9|TNR6B_HUMAN	TNRC6B	Trinucleotide repeat-containing gene 6B protein OS=Homo sapiens GN=TNRC6B PE=1 SV=4	193.88	0	0	0	0			#N/A
tr|B2R959|B2R959_HUMAN		cDNA, FLJ94229, highly similar to Homo sapiens heterogeneous nuclear ribonucleoprotein L (HNRPL),mRNA OS=Homo sapiens PE=2 SV=1	60.21	0	0	0	0			#N/A
sp|P10074|TZAP_HUMAN	ZBTB48	Telomere zinc finger-associated protein OS=Homo sapiens GN=ZBTB48 PE=1 SV=2	77	0	0	0	0			#N/A
sp|Q8IXK0|PHC2_HUMAN	PHC2	Polyhomeotic-like protein 2 OS=Homo sapiens GN=PHC2 PE=1 SV=1	90.66	0	0	0	0			#N/A
sp|Q9UDY2|ZO2_HUMAN	TJP2	Tight junction protein ZO-2 OS=Homo sapiens GN=TJP2 PE=1 SV=2	133.88	0	0	0	0			#N/A
sp|Q14232|EI2BA_HUMAN	EIF2B1	Translation initiation factor eIF-2B subunit alpha OS=Homo sapiens GN=EIF2B1 PE=1 SV=1	33.69	0	0	0	0			#N/A
sp|Q9NS69|TOM22_HUMAN	TOMM22	Mitochondrial import receptor subunit TOM22 homolog OS=Homo sapiens GN=TOMM22 PE=1 SV=3	15.51	0	0	0	0			#N/A
tr|C9J6P4|C9J6P4_HUMAN	ZC3HAV1	Zinc finger CCCH-type antiviral protein 1 OS=Homo sapiens GN=ZC3HAV1 PE=1 SV=1	114.01	0	0	0	0			#N/A
sp|Q9Y6A4|CFA20_HUMAN	CFAP20	Cilia- and flagella-associated protein 20 OS=Homo sapiens GN=CFAP20 PE=1 SV=1	22.76	0	0	0	0			#N/A
sp|P25490|TYY1_HUMAN	YY1	Transcriptional repressor protein YY1 OS=Homo sapiens GN=YY1 PE=1 SV=2	44.68	0	0	0	0			#N/A
sp|Q86XK2|FBX11_HUMAN	FBXO11	F-box only protein 11 OS=Homo sapiens GN=FBXO11 PE=1 SV=3	103.52	0	0	0	0			#N/A
sp|Q9H116|GZF1_HUMAN	GZF1	GDNF-inducible zinc finger protein 1 OS=Homo sapiens GN=GZF1 PE=1 SV=1	80.44	0	0	0	0			#N/A
sp|P11388|TOP2A_HUMAN	TOP2A	DNA topoisomerase 2-alpha OS=Homo sapiens GN=TOP2A PE=1 SV=3	174.28	0	0	0	0			#N/A
sp|Q13347|EIF3I_HUMAN	EIF3I	Eukaryotic translation initiation factor 3 subunit I OS=Homo sapiens GN=EIF3I PE=1 SV=1	36.48	0	0	0	0			#N/A
sp|Q9UHK0|NUFP1_HUMAN	NUFIP1	Nuclear fragile X mental retardation-interacting protein 1 OS=Homo sapiens GN=NUFIP1 PE=1 SV=2	56.26	0	0	0	0			#N/A
sp|P20585|MSH3_HUMAN	MSH3	DNA mismatch repair protein Msh3 OS=Homo sapiens GN=MSH3 PE=1 SV=4	127.33	0	0	0	0			#N/A
sp|P20719|HXA5_HUMAN	HOXA5	Homeobox protein Hox-A5 OS=Homo sapiens GN=HOXA5 PE=1 SV=2	29.33	0	0	0	0			#N/A
sp|Q8IVS2|FABD_HUMAN	MCAT	Malonyl-CoA-acyl carrier protein transacylase, mitochondrial OS=Homo sapiens GN=MCAT PE=1 SV=2	42.93	0	0	0	0			#N/A
sp|Q86W42|THOC6_HUMAN	THOC6	THO complex subunit 6 homolog OS=Homo sapiens GN=THOC6 PE=1 SV=1	37.51	0	0	0	0			#N/A
sp|Q9H8G2|CAAP1_HUMAN	CAAP1	Caspase activity and apoptosis inhibitor 1 OS=Homo sapiens GN=CAAP1 PE=1 SV=2	38.34	0	0	0	0			#N/A
sp|P11802|CDK4_HUMAN	CDK4	Cyclin-dependent kinase 4 OS=Homo sapiens GN=CDK4 PE=1 SV=2	33.71	0	0	0	0			#N/A
sp|Q16795|NDUA9_HUMAN	NDUFA9	NADH dehydrogenase [ubiquinone] 1 alpha subcomplex subunit 9, mitochondrial OS=Homo sapiens GN=NDUFA9 PE=1 SV=2	42.48	0	0	0	0			#N/A
sp|Q8IZQ5|SELH_HUMAN	SELENOH	Selenoprotein H OS=Homo sapiens GN=SELENOH PE=1 SV=2	13.45	0	0	0	0			#N/A
sp|Q92572|AP3S1_HUMAN	AP3S1	AP-3 complex subunit sigma-1 OS=Homo sapiens GN=AP3S1 PE=1 SV=1	21.72	0	0	0	0			#N/A
sp|C9JLW8|MCRI1_HUMAN	MCRIP1	Mapk-regulated corepressor-interacting protein 1 OS=Homo sapiens GN=MCRIP1 PE=1 SV=1	10.91	0	0	0	0			#N/A
sp|Q13112|CAF1B_HUMAN	CHAF1B	Chromatin assembly factor 1 subunit B OS=Homo sapiens GN=CHAF1B PE=1 SV=1	61.45	0	0	0	0			#N/A
sp|P62820|RAB1A_HUMAN	RAB1A	Ras-related protein Rab-1A OS=Homo sapiens GN=RAB1A PE=1 SV=3	22.66	0	0	0	0			#N/A
sp|Q9NSD9|SYFB_HUMAN	FARSB	Phenylalanine--tRNA ligase beta subunit OS=Homo sapiens GN=FARSB PE=1 SV=3	66.07	0	0	0	0			#N/A
sp|Q9NV06|DCA13_HUMAN	DCAF13	DDB1- and CUL4-associated factor 13 OS=Homo sapiens GN=DCAF13 PE=1 SV=2	51.37	0	0	0	0			#N/A
sp|O75820|ZN189_HUMAN	ZNF189	Zinc finger protein 189 OS=Homo sapiens GN=ZNF189 PE=1 SV=2	72.93	0	0	0	0			#N/A
sp|Q96C57|CL043_HUMAN	C12orf43	Uncharacterized protein C12orf43 OS=Homo sapiens GN=C12orf43 PE=1 SV=2	28.15	0	0	0	0			#N/A
sp|Q8N5L8|RP25L_HUMAN	RPP25L	Ribonuclease P protein subunit p25-like protein OS=Homo sapiens GN=RPP25L PE=1 SV=1	17.62	0	0	0	0			#N/A
sp|Q9UKM9|RALY_HUMAN	RALY	RNA-binding protein Raly OS=Homo sapiens GN=RALY PE=1 SV=1	32.44	0	0	0	0			#N/A
sp|Q9UFW8|CGBP1_HUMAN	CGGBP1	CGG triplet repeat-binding protein 1 OS=Homo sapiens GN=CGGBP1 PE=1 SV=2	18.81	0	0	0	0			#N/A
sp|Q9ULD5|ZN777_HUMAN	ZNF777	Zinc finger protein 777 OS=Homo sapiens GN=ZNF777 PE=1 SV=2	85.12	0	0	0	0			#N/A
sp|O75529|TAF5L_HUMAN	TAF5L	TAF5-like RNA polymerase II p300/CBP-associated factor-associated factor 65 kDa subunit 5L OS=Homo sapiens GN=TAF5L PE=1 SV=1	66.11	0	0	0	0			#N/A
sp|Q9Y483|MTF2_HUMAN	MTF2	Metal-response element-binding transcription factor 2 OS=Homo sapiens GN=MTF2 PE=1 SV=2	67.06	0	0	0	0			#N/A
sp|Q12931|TRAP1_HUMAN	TRAP1	Heat shock protein 75 kDa, mitochondrial OS=Homo sapiens GN=TRAP1 PE=1 SV=3	80.06	0	0	0	0			#N/A
sp|Q5T035|CI129_HUMAN	C9orf129	Putative uncharacterized protein C9orf129 OS=Homo sapiens GN=C9orf129 PE=4 SV=1	20.7	0	0	0	0			#N/A
tr|A0A0C4DFV2|A0A0C4DFV2_HUMAN	LSM14B	Protein LSM14 homolog B OS=Homo sapiens GN=LSM14B PE=1 SV=1	23.33	0	0	0	0			#N/A
sp|P55072|TERA_HUMAN	VCP	Transitional endoplasmic reticulum ATPase OS=Homo sapiens GN=VCP PE=1 SV=4	89.27	0	0	0	0			#N/A
sp|O94979|SC31A_HUMAN	SEC31A	Protein transport protein Sec31A OS=Homo sapiens GN=SEC31A PE=1 SV=3	132.93	0	0	0	0			#N/A
tr|I3L4V6|I3L4V6_HUMAN	NXN	Nucleoredoxin (Fragment) OS=Homo sapiens GN=NXN PE=1 SV=1	26.02	0	0	0	0			#N/A
sp|Q9Y5V0|ZN706_HUMAN	ZNF706	Zinc finger protein 706 OS=Homo sapiens GN=ZNF706 PE=1 SV=1	8.49	0	0	0	0			#N/A
sp|P42857|NSG1_HUMAN	NSG1	Neuron-specific protein family member 1 OS=Homo sapiens GN=NSG1 PE=1 SV=1	20.9	0	0	0	0			#N/A
sp|Q8NEJ9|NGDN_HUMAN	NGDN	Neuroguidin OS=Homo sapiens GN=NGDN PE=1 SV=1	35.87	0	0	0	0			#N/A
sp|Q2PPJ7|RGPA2_HUMAN	RALGAPA2	Ral GTPase-activating protein subunit alpha-2 OS=Homo sapiens GN=RALGAPA2 PE=1 SV=2	210.64	0	0	0	0			#N/A
sp|Q14191|WRN_HUMAN	WRN	Werner syndrome ATP-dependent helicase OS=Homo sapiens GN=WRN PE=1 SV=2	162.36	0	0	6	8			#N/A
sp|P04844|RPN2_HUMAN	RPN2	Dolichyl-diphosphooligosaccharide--protein glycosyltransferase subunit 2 OS=Homo sapiens GN=RPN2 PE=1 SV=3	69.24	0	0	6	7			#N/A
sp|Q93073|SBP2L_HUMAN	SECISBP2L	Selenocysteine insertion sequence-binding protein 2-like OS=Homo sapiens GN=SECISBP2L PE=1 SV=3	121.7	0	0	5	6			#N/A
sp|Q6P2E9|EDC4_HUMAN	EDC4	Enhancer of mRNA-decapping protein 4 OS=Homo sapiens GN=EDC4 PE=1 SV=1	151.57	0	0	5	5			#N/A
sp|P46013|KI67_HUMAN	MKI67	Proliferation marker protein Ki-67 OS=Homo sapiens GN=MKI67 PE=1 SV=2	358.47	0	0	5	5			#N/A
sp|Q9NRR4|RNC_HUMAN	DROSHA	Ribonuclease 3 OS=Homo sapiens GN=DROSHA PE=1 SV=2	159.21	0	0	4	5			#N/A
sp|P28482|MK01_HUMAN	MAPK1	Mitogen-activated protein kinase 1 OS=Homo sapiens GN=MAPK1 PE=1 SV=3	41.36	0	0	4	5			#N/A
sp|Q01970|PLCB3_HUMAN	PLCB3	1-phosphatidylinositol 4,5-bisphosphate phosphodiesterase beta-3 OS=Homo sapiens GN=PLCB3 PE=1 SV=2	138.71	0	0	4	4			#N/A
sp|Q9UMN6|KMT2B_HUMAN	KMT2B	Histone-lysine N-methyltransferase 2B OS=Homo sapiens GN=KMT2B PE=1 SV=1	293.33	0	0	4	4			#N/A
sp|P30153|2AAA_HUMAN	PPP2R1A	Serine/threonine-protein phosphatase 2A 65 kDa regulatory subunit A alpha isoform OS=Homo sapiens GN=PPP2R1A PE=1 SV=4	65.27	0	0	4	4			#N/A
sp|P13995|MTDC_HUMAN	MTHFD2	Bifunctional methylenetetrahydrofolate dehydrogenase/cyclohydrolase, mitochondrial OS=Homo sapiens GN=MTHFD2 PE=1 SV=2	37.87	0	0	4	6			#N/A
sp|O75367|H2AY_HUMAN	H2AFY	Core histone macro-H2A.1 OS=Homo sapiens GN=H2AFY PE=1 SV=4	39.59	0	0	4	6			#N/A
sp|P26641|EF1G_HUMAN	EEF1G	Elongation factor 1-gamma OS=Homo sapiens GN=EEF1G PE=1 SV=3	50.09	2	2	4	4			#N/A
sp|Q68CP9|ARID2_HUMAN	ARID2	AT-rich interactive domain-containing protein 2 OS=Homo sapiens GN=ARID2 PE=1 SV=2	197.27	0	0	4	5			#N/A
sp|Q66K89|E4F1_HUMAN	E4F1	Transcription factor E4F1 OS=Homo sapiens GN=E4F1 PE=1 SV=2	83.44	0	0	4	4			#N/A
sp|Q9H147|TDIF1_HUMAN	DNTTIP1	Deoxynucleotidyltransferase terminal-interacting protein 1 OS=Homo sapiens GN=DNTTIP1 PE=1 SV=2	36.99	0	0	4	4			#N/A
sp|Q7Z333|SETX_HUMAN	SETX	Probable helicase senataxin OS=Homo sapiens GN=SETX PE=1 SV=4	302.69	0	0	4	4			#N/A
sp|Q9NVH0|EXD2_HUMAN	EXD2	Exonuclease 3'-5' domain-containing protein 2 OS=Homo sapiens GN=EXD2 PE=1 SV=2	70.31	0	0	4	4			#N/A
sp|O75821|EIF3G_HUMAN	EIF3G	Eukaryotic translation initiation factor 3 subunit G OS=Homo sapiens GN=EIF3G PE=1 SV=2	35.59	0	0	4	4			#N/A
sp|P22061|PIMT_HUMAN	PCMT1	Protein-L-isoaspartate(D-aspartate) O-methyltransferase OS=Homo sapiens GN=PCMT1 PE=1 SV=4	24.62	4	5	3	5			#N/A
sp|Q9H583|HEAT1_HUMAN	HEATR1	HEAT repeat-containing protein 1 OS=Homo sapiens GN=HEATR1 PE=1 SV=3	242.22	1	2	3	3			#N/A
sp|Q12926|ELAV2_HUMAN	ELAVL2	ELAV-like protein 2 OS=Homo sapiens GN=ELAVL2 PE=1 SV=2	39.48	0	0	3	4			#N/A
sp|Q9NYU2|UGGG1_HUMAN	UGGT1	UDP-glucose:glycoprotein glucosyltransferase 1 OS=Homo sapiens GN=UGGT1 PE=1 SV=3	177.08	0	0	3	4			#N/A
sp|Q96MX3|ZNF48_HUMAN	ZNF48	Zinc finger protein 48 OS=Homo sapiens GN=ZNF48 PE=1 SV=2	67.78	0	0	3	4			#N/A
sp|Q6P1R4|DUS1L_HUMAN	DUS1L	tRNA-dihydrouridine(16/17) synthase [NAD(P)(+)]-like OS=Homo sapiens GN=DUS1L PE=1 SV=1	53.2	0	0	3	3			#N/A
sp|Q8TDI0|CHD5_HUMAN	CHD5	Chromodomain-helicase-DNA-binding protein 5 OS=Homo sapiens GN=CHD5 PE=1 SV=1	222.91	0	0	3	3			#N/A
sp|Q5SY16|NOL9_HUMAN	NOL9	Polynucleotide 5'-hydroxyl-kinase NOL9 OS=Homo sapiens GN=NOL9 PE=1 SV=1	79.27	0	0	3	3			#N/A
sp|Q8N9N2|ASCC1_HUMAN	ASCC1	Activating signal cointegrator 1 complex subunit 1 OS=Homo sapiens GN=ASCC1 PE=1 SV=1	45.48	0	0	3	3			#N/A
sp|Q9H9L3|I20L2_HUMAN	ISG20L2	Interferon-stimulated 20 kDa exonuclease-like 2 OS=Homo sapiens GN=ISG20L2 PE=1 SV=1	39.13	0	0	3	5			#N/A
sp|Q92616|GCN1_HUMAN	GCN1	eIF-2-alpha kinase activator GCN1 OS=Homo sapiens GN=GCN1 PE=1 SV=6	292.57	0	0	3	4			#N/A
sp|P22314|UBA1_HUMAN	UBA1	Ubiquitin-like modifier-activating enzyme 1 OS=Homo sapiens GN=UBA1 PE=1 SV=3	117.77	0	0	3	4			#N/A
sp|Q9UKY1|ZHX1_HUMAN	ZHX1	Zinc fingers and homeoboxes protein 1 OS=Homo sapiens GN=ZHX1 PE=1 SV=1	98.04	0	0	3	3			#N/A
sp|P57071|PRD15_HUMAN	PRDM15	PR domain zinc finger protein 15 OS=Homo sapiens GN=PRDM15 PE=1 SV=4	169.16	0	0	3	3			#N/A
sp|O00505|IMA4_HUMAN	KPNA3	Importin subunit alpha-4 OS=Homo sapiens GN=KPNA3 PE=1 SV=2	57.77	0	0	3	3			#N/A
sp|Q5T6F2|UBAP2_HUMAN	UBAP2	Ubiquitin-associated protein 2 OS=Homo sapiens GN=UBAP2 PE=1 SV=1	117.04	0	0	3	3			#N/A
sp|Q6P1J9|CDC73_HUMAN	CDC73	Parafibromin OS=Homo sapiens GN=CDC73 PE=1 SV=1	60.54	0	0	3	3			#N/A
sp|O94887|FARP2_HUMAN	FARP2	FERM, RhoGEF and pleckstrin domain-containing protein 2 OS=Homo sapiens GN=FARP2 PE=1 SV=3	119.81	0	0	3	3			#N/A
sp|P31946|1433B_HUMAN	YWHAB	14-3-3 protein beta/alpha OS=Homo sapiens GN=YWHAB PE=1 SV=3	28.06	0	0	3	3			#N/A
sp|Q9NTJ3|SMC4_HUMAN	SMC4	Structural maintenance of chromosomes protein 4 OS=Homo sapiens GN=SMC4 PE=1 SV=2	147.09	0	0	3	3			#N/A
sp|Q14781|CBX2_HUMAN	CBX2	Chromobox protein homolog 2 OS=Homo sapiens GN=CBX2 PE=1 SV=2	56.05	0	0	3	3			#N/A
sp|Q15058|KIF14_HUMAN	KIF14	Kinesin-like protein KIF14 OS=Homo sapiens GN=KIF14 PE=1 SV=1	186.37	0	0	3	3			#N/A
sp|Q9BQ48|RM34_HUMAN	MRPL34	39S ribosomal protein L34, mitochondrial OS=Homo sapiens GN=MRPL34 PE=1 SV=1	10.16	0	0	3	3			#N/A
sp|Q9Y2R5|RT17_HUMAN	MRPS17	28S ribosomal protein S17, mitochondrial OS=Homo sapiens GN=MRPS17 PE=1 SV=1	14.49	0	0	3	3			#N/A
sp|Q7Z739|YTHD3_HUMAN	YTHDF3	YTH domain-containing family protein 3 OS=Homo sapiens GN=YTHDF3 PE=1 SV=1	63.82	0	0	3	3			#N/A
sp|A6NFN3|RFOX3_HUMAN	RBFOX3	RNA binding protein fox-1 homolog 3 OS=Homo sapiens GN=RBFOX3 PE=2 SV=4	33.85	0	0	3	3			#N/A
sp|Q9UNZ5|L10K_HUMAN	C19orf53	Leydig cell tumor 10 kDa protein homolog OS=Homo sapiens GN=C19orf53 PE=1 SV=1	10.57	0	0	3	3			#N/A
sp|O75525|KHDR3_HUMAN	KHDRBS3	KH domain-containing, RNA-binding, signal transduction-associated protein 3 OS=Homo sapiens GN=KHDRBS3 PE=1 SV=1	38.78	0	0	3	3			#N/A
sp|P19105|ML12A_HUMAN	MYL12A	Myosin regulatory light chain 12A OS=Homo sapiens GN=MYL12A PE=1 SV=2	19.78	2	2	2	2			#N/A
sp|Q04837|SSBP_HUMAN	SSBP1	Single-stranded DNA-binding protein, mitochondrial OS=Homo sapiens GN=SSBP1 PE=1 SV=1	17.25	2	2	2	2			#N/A
sp|P43490|NAMPT_HUMAN	NAMPT	Nicotinamide phosphoribosyltransferase OS=Homo sapiens GN=NAMPT PE=1 SV=1	55.49	0	0	2	3			#N/A
sp|P55196|AFAD_HUMAN	AFDN	Afadin OS=Homo sapiens GN=AFDN PE=1 SV=3	206.68	0	0	2	3			#N/A
sp|Q96NY9|MUS81_HUMAN	MUS81	Crossover junction endonuclease MUS81 OS=Homo sapiens GN=MUS81 PE=1 SV=3	61.14	0	0	2	3			#N/A
sp|Q8WVD3|RN138_HUMAN	RNF138	E3 ubiquitin-protein ligase RNF138 OS=Homo sapiens GN=RNF138 PE=1 SV=1	28.17	0	0	2	3			#N/A
sp|Q9HB71|CYBP_HUMAN	CACYBP	Calcyclin-binding protein OS=Homo sapiens GN=CACYBP PE=1 SV=2	26.19	0	0	2	3			#N/A
tr|A0A024RAV4|A0A024RAV4_HUMAN	CSDA	Cold shock domain protein A, isoform CRA_b OS=Homo sapiens GN=CSDA PE=4 SV=1	31.93	0	0	2	3			#N/A
sp|P78332|RBM6_HUMAN	RBM6	RNA-binding protein 6 OS=Homo sapiens GN=RBM6 PE=1 SV=5	128.57	0	0	2	3			#N/A
sp|Q9UBB9|TFP11_HUMAN	TFIP11	Tuftelin-interacting protein 11 OS=Homo sapiens GN=TFIP11 PE=1 SV=1	96.76	0	0	2	2			#N/A
sp|P22695|QCR2_HUMAN	UQCRC2	Cytochrome b-c1 complex subunit 2, mitochondrial OS=Homo sapiens GN=UQCRC2 PE=1 SV=3	48.41	0	0	2	2			#N/A
sp|Q86UV5|UBP48_HUMAN	USP48	Ubiquitin carboxyl-terminal hydrolase 48 OS=Homo sapiens GN=USP48 PE=1 SV=1	118.96	0	0	2	2			#N/A
sp|O75190|DNJB6_HUMAN	DNAJB6	DnaJ homolog subfamily B member 6 OS=Homo sapiens GN=DNAJB6 PE=1 SV=2	36.06	0	0	2	2			#N/A
sp|Q53H12|AGK_HUMAN	AGK	Acylglycerol kinase, mitochondrial OS=Homo sapiens GN=AGK PE=1 SV=2	47.11	0	0	2	2			#N/A
sp|O75147|OBSL1_HUMAN	OBSL1	Obscurin-like protein 1 OS=Homo sapiens GN=OBSL1 PE=1 SV=4	206.82	0	0	2	2			#N/A
sp|Q9NQV6|PRD10_HUMAN	PRDM10	PR domain zinc finger protein 10 OS=Homo sapiens GN=PRDM10 PE=1 SV=3	130.05	0	0	2	2			#N/A
sp|Q9UH73|COE1_HUMAN	EBF1	Transcription factor COE1 OS=Homo sapiens GN=EBF1 PE=1 SV=2	64.42	0	0	2	2			#N/A
sp|Q8TCJ2|STT3B_HUMAN	STT3B	Dolichyl-diphosphooligosaccharide--protein glycosyltransferase subunit STT3B OS=Homo sapiens GN=STT3B PE=1 SV=1	93.61	0	0	2	2			#N/A
tr|Q6N037|Q6N037_HUMAN	DKFZp686A11192	Putative uncharacterized protein DKFZp686A11192 OS=Homo sapiens GN=DKFZp686A11192 PE=2 SV=1	39.79	0	0	2	10			#N/A
sp|P16104|H2AX_HUMAN	H2AFX	Histone H2AX OS=Homo sapiens GN=H2AFX PE=1 SV=2	15.14	1	1	2	7			#N/A
sp|Q9UHV9|PFD2_HUMAN	PFDN2	Prefoldin subunit 2 OS=Homo sapiens GN=PFDN2 PE=1 SV=1	16.64	1	2	2	2			#N/A
sp|Q7Z7K6|CENPV_HUMAN	CENPV	Centromere protein V OS=Homo sapiens GN=CENPV PE=1 SV=1	29.93	1	1	2	2			#N/A
sp|P54727|RD23B_HUMAN	RAD23B	UV excision repair protein RAD23 homolog B OS=Homo sapiens GN=RAD23B PE=1 SV=1	43.14	0	0	2	3			#N/A
sp|Q15024|EXOS7_HUMAN	EXOSC7	Exosome complex component RRP42 OS=Homo sapiens GN=EXOSC7 PE=1 SV=3	31.8	0	0	2	3			#N/A
sp|Q15120|PDK3_HUMAN	PDK3	[Pyruvate dehydrogenase (acetyl-transferring)] kinase isozyme 3, mitochondrial OS=Homo sapiens GN=PDK3 PE=1 SV=1	46.91	0	0	2	3			#N/A
sp|P83369|LSM11_HUMAN	LSM11	U7 snRNA-associated Sm-like protein LSm11 OS=Homo sapiens GN=LSM11 PE=1 SV=2	39.48	0	0	2	3			#N/A
sp|Q9UI10|EI2BD_HUMAN	EIF2B4	Translation initiation factor eIF-2B subunit delta OS=Homo sapiens GN=EIF2B4 PE=1 SV=2	57.52	0	0	2	3			#N/A
sp|P46060|RAGP1_HUMAN	RANGAP1	Ran GTPase-activating protein 1 OS=Homo sapiens GN=RANGAP1 PE=1 SV=1	63.5	0	0	2	3			#N/A
sp|Q9NRM2|ZN277_HUMAN	ZNF277	Zinc finger protein 277 OS=Homo sapiens GN=ZNF277 PE=1 SV=2	52.75	0	0	2	3			#N/A
sp|Q96PZ0|PUS7_HUMAN	PUS7	Pseudouridylate synthase 7 homolog OS=Homo sapiens GN=PUS7 PE=1 SV=2	74.99	0	0	2	2			#N/A
sp|O14925|TIM23_HUMAN	TIMM23	Mitochondrial import inner membrane translocase subunit Tim23 OS=Homo sapiens GN=TIMM23 PE=1 SV=1	21.93	0	0	2	2			#N/A
sp|P50454|SERPH_HUMAN	SERPINH1	Serpin H1 OS=Homo sapiens GN=SERPINH1 PE=1 SV=2	46.41	0	0	2	2			#N/A
sp|P07237|PDIA1_HUMAN	P4HB	Protein disulfide-isomerase OS=Homo sapiens GN=P4HB PE=1 SV=3	57.08	0	0	2	2			#N/A
sp|Q86UY6|NAA40_HUMAN	NAA40	N-alpha-acetyltransferase 40 OS=Homo sapiens GN=NAA40 PE=1 SV=1	27.18	0	0	2	2			#N/A
sp|Q6Y7W6|GGYF2_HUMAN	GIGYF2	GRB10-interacting GYF protein 2 OS=Homo sapiens GN=GIGYF2 PE=1 SV=1	149.98	0	0	2	2			#N/A
sp|Q9BVV6|TALD3_HUMAN	KIAA0586	Protein TALPID3 OS=Homo sapiens GN=KIAA0586 PE=1 SV=4	169.2	0	0	2	2			#N/A
sp|Q15475|SIX1_HUMAN	SIX1	Homeobox protein SIX1 OS=Homo sapiens GN=SIX1 PE=1 SV=1	32.19	0	0	2	2			#N/A
sp|Q96T60|PNKP_HUMAN	PNKP	Bifunctional polynucleotide phosphatase/kinase OS=Homo sapiens GN=PNKP PE=1 SV=1	57.04	0	0	2	2			#N/A
sp|Q6NSZ9|ZSC25_HUMAN	ZSCAN25	Zinc finger and SCAN domain-containing protein 25 OS=Homo sapiens GN=ZSCAN25 PE=1 SV=3	61.44	0	0	2	2			#N/A
sp|O14965|AURKA_HUMAN	AURKA	Aurora kinase A OS=Homo sapiens GN=AURKA PE=1 SV=2	45.78	0	0	2	2			#N/A
sp|Q9UHI8|ATS1_HUMAN	ADAMTS1	A disintegrin and metalloproteinase with thrombospondin motifs 1 OS=Homo sapiens GN=ADAMTS1 PE=1 SV=4	105.29	0	0	2	2			#N/A
tr|A0A024RC47|A0A024RC47_HUMAN	ZNF24	Zinc finger protein 24 (KOX 17), isoform CRA_b OS=Homo sapiens GN=ZNF24 PE=4 SV=1	42.1	0	0	2	2			#N/A
sp|Q8IZL8|PELP1_HUMAN	PELP1	Proline-, glutamic acid- and leucine-rich protein 1 OS=Homo sapiens GN=PELP1 PE=1 SV=2	119.62	0	0	2	2			#N/A
sp|Q9Y657|SPIN1_HUMAN	SPIN1	Spindlin-1 OS=Homo sapiens GN=SPIN1 PE=1 SV=3	29.58	0	0	2	2			#N/A
sp|Q13765|NACA_HUMAN	NACA	Nascent polypeptide-associated complex subunit alpha OS=Homo sapiens GN=NACA PE=1 SV=1	23.37	0	0	2	2			#N/A
sp|Q9NV56|MRGBP_HUMAN	MRGBP	MRG/MORF4L-binding protein OS=Homo sapiens GN=MRGBP PE=1 SV=1	22.4	0	0	2	2			#N/A
sp|Q7L2Z9|CENPQ_HUMAN	CENPQ	Centromere protein Q OS=Homo sapiens GN=CENPQ PE=1 SV=1	30.58	0	0	2	2			#N/A
sp|Q9H329|E41LB_HUMAN	EPB41L4B	Band 4.1-like protein 4B OS=Homo sapiens GN=EPB41L4B PE=2 SV=2	99.65	0	0	2	2			#N/A
sp|Q8N752|KC1AL_HUMAN	CSNK1A1L	Casein kinase I isoform alpha-like OS=Homo sapiens GN=CSNK1A1L PE=2 SV=2	39.06	0	0	2	2			#N/A
sp|Q9NW07|ZN358_HUMAN	ZNF358	Zinc finger protein 358 OS=Homo sapiens GN=ZNF358 PE=1 SV=2	59.25	0	0	2	2			#N/A
sp|P61962|DCAF7_HUMAN	DCAF7	DDB1- and CUL4-associated factor 7 OS=Homo sapiens GN=DCAF7 PE=1 SV=1	38.9	0	0	2	2			#N/A
sp|P17482|HXB9_HUMAN	HOXB9	Homeobox protein Hox-B9 OS=Homo sapiens GN=HOXB9 PE=1 SV=2	28.04	0	0	2	2			#N/A
sp|Q14008|CKAP5_HUMAN	CKAP5	Cytoskeleton-associated protein 5 OS=Homo sapiens GN=CKAP5 PE=1 SV=3	225.35	0	0	2	2			#N/A
sp|P31153|METK2_HUMAN	MAT2A	S-adenosylmethionine synthase isoform type-2 OS=Homo sapiens GN=MAT2A PE=1 SV=1	43.63	2	2	1	1			#N/A
sp|P30048|PRDX3_HUMAN	PRDX3	Thioredoxin-dependent peroxide reductase, mitochondrial OS=Homo sapiens GN=PRDX3 PE=1 SV=3	27.68	2	2	1	1			#N/A
sp|P55769|NH2L1_HUMAN	SNU13	NHP2-like protein 1 OS=Homo sapiens GN=SNU13 PE=1 SV=3	14.16	2	2	1	1			#N/A
sp|Q01130|SRSF2_HUMAN	SRSF2	Serine/arginine-rich splicing factor 2 OS=Homo sapiens GN=SRSF2 PE=1 SV=4	25.46	0	0	1	2			#N/A
sp|Q15369|ELOC_HUMAN	ELOC	Elongin-C OS=Homo sapiens GN=ELOC PE=1 SV=1	12.46	1	1	1	1			#N/A
sp|Q96D09|GASP2_HUMAN	GPRASP2	G-protein coupled receptor-associated sorting protein 2 OS=Homo sapiens GN=GPRASP2 PE=1 SV=1	93.71	0	0	1	2			#N/A
sp|A6NHL2|TBAL3_HUMAN	TUBAL3	Tubulin alpha chain-like 3 OS=Homo sapiens GN=TUBAL3 PE=1 SV=2	49.88	0	0	1	2			#N/A
sp|Q9H936|GHC1_HUMAN	SLC25A22	Mitochondrial glutamate carrier 1 OS=Homo sapiens GN=SLC25A22 PE=1 SV=1	34.45	0	0	1	2			#N/A
sp|Q04917|1433F_HUMAN	YWHAH	14-3-3 protein eta OS=Homo sapiens GN=YWHAH PE=1 SV=4	28.2	0	0	1	2			#N/A
sp|A6NFI3|ZN316_HUMAN	ZNF316	Zinc finger protein 316 OS=Homo sapiens GN=ZNF316 PE=1 SV=1	108.37	0	0	1	2			#N/A
sp|P49593|PPM1F_HUMAN	PPM1F	Protein phosphatase 1F OS=Homo sapiens GN=PPM1F PE=1 SV=3	49.8	0	0	1	1			#N/A
sp|Q96EH3|MASU1_HUMAN	MALSU1	Mitochondrial assembly of ribosomal large subunit protein 1 OS=Homo sapiens GN=MALSU1 PE=1 SV=1	26.15	0	0	1	1			#N/A
sp|Q14999|CUL7_HUMAN	CUL7	Cullin-7 OS=Homo sapiens GN=CUL7 PE=1 SV=2	191.04	0	0	1	1			#N/A
sp|P43897|EFTS_HUMAN	TSFM	Elongation factor Ts, mitochondrial OS=Homo sapiens GN=TSFM PE=1 SV=2	35.37	0	0	1	1			#N/A
sp|P41208|CETN2_HUMAN	CETN2	Centrin-2 OS=Homo sapiens GN=CETN2 PE=1 SV=1	19.73	0	0	1	1			#N/A
sp|Q9Y5Y2|NUBP2_HUMAN	NUBP2	Cytosolic Fe-S cluster assembly factor NUBP2 OS=Homo sapiens GN=NUBP2 PE=1 SV=1	28.81	0	0	1	1			#N/A
sp|Q9BUT9|MCRI2_HUMAN	MCRIP2	MAPK regulated corepressor interacting protein 2 OS=Homo sapiens GN=MCRIP2 PE=1 SV=2	17.82	0	0	1	1			#N/A
sp|Q01085|TIAR_HUMAN	TIAL1	Nucleolysin TIAR OS=Homo sapiens GN=TIAL1 PE=1 SV=1	41.56	0	0	1	1			#N/A
tr|Q5T1Z4|Q5T1Z4_HUMAN	PUM1	Pumilio homolog 1 OS=Homo sapiens GN=PUM1 PE=1 SV=1	126.68	0	0	1	1			#N/A
sp|Q06210|GFPT1_HUMAN	GFPT1	Glutamine--fructose-6-phosphate aminotransferase [isomerizing] 1 OS=Homo sapiens GN=GFPT1 PE=1 SV=3	78.76	0	0	1	1			#N/A
sp|O43583|DENR_HUMAN	DENR	Density-regulated protein OS=Homo sapiens GN=DENR PE=1 SV=2	22.08	0	0	1	1			#N/A
sp|Q9H857|NT5D2_HUMAN	NT5DC2	5'-nucleotidase domain-containing protein 2 OS=Homo sapiens GN=NT5DC2 PE=1 SV=1	60.68	0	0	1	1			#N/A
sp|Q9Y4X4|KLF12_HUMAN	KLF12	Krueppel-like factor 12 OS=Homo sapiens GN=KLF12 PE=1 SV=2	44.21	0	0	1	1			#N/A
sp|Q86Y91|KI18B_HUMAN	KIF18B	Kinesin-like protein KIF18B OS=Homo sapiens GN=KIF18B PE=1 SV=3	94.16	0	0	1	1			#N/A
sp|Q9BRD0|BUD13_HUMAN	BUD13	BUD13 homolog OS=Homo sapiens GN=BUD13 PE=1 SV=1	70.48	0	0	1	1			#N/A
sp|Q96RR1|PEO1_HUMAN	TWNK	Twinkle protein, mitochondrial OS=Homo sapiens GN=TWNK PE=1 SV=1	77.11	0	0	1	1			#N/A
sp|O15381|NVL_HUMAN	NVL	Nuclear valosin-containing protein-like OS=Homo sapiens GN=NVL PE=1 SV=1	94.99	0	0	1	1			#N/A
sp|Q15046|SYK_HUMAN	KARS	Lysine--tRNA ligase OS=Homo sapiens GN=KARS PE=1 SV=3	68	0	0	1	1			#N/A
sp|Q96HR8|NAF1_HUMAN	NAF1	H/ACA ribonucleoprotein complex non-core subunit NAF1 OS=Homo sapiens GN=NAF1 PE=1 SV=2	53.68	0	0	1	1			#N/A
sp|Q86U06|RBM23_HUMAN	RBM23	Probable RNA-binding protein 23 OS=Homo sapiens GN=RBM23 PE=1 SV=1	48.7	0	0	1	1			#N/A
sp|Q9Y314|NOSIP_HUMAN	NOSIP	Nitric oxide synthase-interacting protein OS=Homo sapiens GN=NOSIP PE=1 SV=1	33.15	0	0	1	1			#N/A
sp|Q9P013|CWC15_HUMAN	CWC15	Spliceosome-associated protein CWC15 homolog OS=Homo sapiens GN=CWC15 PE=1 SV=2	26.61	0	0	1	1			#N/A
sp|P48200|IREB2_HUMAN	IREB2	Iron-responsive element-binding protein 2 OS=Homo sapiens GN=IREB2 PE=1 SV=3	104.98	0	0	1	1			#N/A
sp|A0FGR8|ESYT2_HUMAN	ESYT2	Extended synaptotagmin-2 OS=Homo sapiens GN=ESYT2 PE=1 SV=1	102.29	0	0	1	1			#N/A
sp|Q96QD9|UIF_HUMAN	FYTTD1	UAP56-interacting factor OS=Homo sapiens GN=FYTTD1 PE=1 SV=3	35.8	0	0	1	1			#N/A
sp|Q8TF39|ZN483_HUMAN	ZNF483	Zinc finger protein 483 OS=Homo sapiens GN=ZNF483 PE=1 SV=3	85.04	0	0	1	1			#N/A
sp|Q9NS86|LANC2_HUMAN	LANCL2	LanC-like protein 2 OS=Homo sapiens GN=LANCL2 PE=1 SV=1	50.82	0	0	1	1			#N/A
sp|O60331|PI51C_HUMAN	PIP5K1C	Phosphatidylinositol 4-phosphate 5-kinase type-1 gamma OS=Homo sapiens GN=PIP5K1C PE=1 SV=2	73.21	0	0	1	1			#N/A
sp|P47897|SYQ_HUMAN	QARS	Glutamine--tRNA ligase OS=Homo sapiens GN=QARS PE=1 SV=1	87.74	0	0	1	1			#N/A
sp|Q9GZT3|SLIRP_HUMAN	SLIRP	SRA stem-loop-interacting RNA-binding protein, mitochondrial OS=Homo sapiens GN=SLIRP PE=1 SV=1	12.34	0	0	1	1			#N/A
sp|Q13188|STK3_HUMAN	STK3	Serine/threonine-protein kinase 3 OS=Homo sapiens GN=STK3 PE=1 SV=2	56.26	0	0	1	1			#N/A
sp|Q9UHA3|RLP24_HUMAN	RSL24D1	Probable ribosome biogenesis protein RLP24 OS=Homo sapiens GN=RSL24D1 PE=1 SV=1	19.61	0	0	1	1			#N/A
sp|Q9Y312|AAR2_HUMAN	AAR2	Protein AAR2 homolog OS=Homo sapiens GN=AAR2 PE=1 SV=2	43.44	0	0	1	1			#N/A
sp|Q12824|SNF5_HUMAN	SMARCB1	SWI/SNF-related matrix-associated actin-dependent regulator of chromatin subfamily B member 1 OS=Homo sapiens GN=SMARCB1 PE=1 SV=2	44.11	0	0	1	1			#N/A
sp|A6NHR9|SMHD1_HUMAN	SMCHD1	Structural maintenance of chromosomes flexible hinge domain-containing protein 1 OS=Homo sapiens GN=SMCHD1 PE=1 SV=2	226.23	0	0	1	1			#N/A
tr|A0A024QZM0|A0A024QZM0_HUMAN	ASCC1	Activating signal cointegrator 1 complex subunit 1, isoform CRA_a OS=Homo sapiens GN=ASCC1 PE=4 SV=1	41.2	0	0	1	1			#N/A
sp|Q9Y4W2|LAS1L_HUMAN	LAS1L	Ribosomal biogenesis protein LAS1L OS=Homo sapiens GN=LAS1L PE=1 SV=2	83.01	0	0	1	1			#N/A
sp|Q96PU8|QKI_HUMAN	QKI	Protein quaking OS=Homo sapiens GN=QKI PE=1 SV=1	37.65	0	0	1	1			#N/A
sp|Q58FF7|H90B3_HUMAN	HSP90AB3P	Putative heat shock protein HSP 90-beta-3 OS=Homo sapiens GN=HSP90AB3P PE=5 SV=1	68.28	0	0	1	1			#N/A
sp|P24534|EF1B_HUMAN	EEF1B2	Elongation factor 1-beta OS=Homo sapiens GN=EEF1B2 PE=1 SV=3	24.75	1	2	1	2			#N/A
tr|A8K4V4|A8K4V4_HUMAN		cDNA FLJ76392, highly similar to Homo sapiens mitochondrial ribosomal protein L43 (MRPL43), transcript variant 1, mRNA OS=Homo sapiens PE=2 SV=1	17.75	1	2	1	1			#N/A
sp|P13929|ENOB_HUMAN	ENO3	Beta-enolase OS=Homo sapiens GN=ENO3 PE=1 SV=5	46.96	1	1	1	2			#N/A
sp|Q9Y6H1|CHCH2_HUMAN	CHCHD2	Coiled-coil-helix-coiled-coil-helix domain-containing protein 2 OS=Homo sapiens GN=CHCHD2 PE=1 SV=1	15.5	1	1	1	2			#N/A
sp|Q9BR77|CCD77_HUMAN	CCDC77	Coiled-coil domain-containing protein 77 OS=Homo sapiens GN=CCDC77 PE=2 SV=1	57.45	0	0	1	2			#N/A
tr|A8K7N0|A8K7N0_HUMAN		cDNA FLJ75556, highly similar to Homo sapiens ribosomal protein L14, mRNA OS=Homo sapiens PE=2 SV=1	23.63	0	0	1	2			#N/A
sp|Q96TC7|RMD3_HUMAN	RMDN3	Regulator of microtubule dynamics protein 3 OS=Homo sapiens GN=RMDN3 PE=1 SV=2	52.09	0	0	1	2			#N/A
sp|Q9P2R3|ANFY1_HUMAN	ANKFY1	Rabankyrin-5 OS=Homo sapiens GN=ANKFY1 PE=1 SV=2	128.32	0	0	1	2			#N/A
sp|Q8TCG1|CIP2A_HUMAN	KIAA1524	Protein CIP2A OS=Homo sapiens GN=KIAA1524 PE=1 SV=2	102.12	0	0	1	2			#N/A
sp|Q05519|SRS11_HUMAN	SRSF11	Serine/arginine-rich splicing factor 11 OS=Homo sapiens GN=SRSF11 PE=1 SV=1	53.51	0	0	1	2			#N/A
sp|Q16630|CPSF6_HUMAN	CPSF6	Cleavage and polyadenylation specificity factor subunit 6 OS=Homo sapiens GN=CPSF6 PE=1 SV=2	59.17	0	0	1	2			#N/A
sp|Q76L83|ASXL2_HUMAN	ASXL2	Putative Polycomb group protein ASXL2 OS=Homo sapiens GN=ASXL2 PE=1 SV=1	153.72	0	0	1	2			#N/A
tr|Q6TGK8|Q6TGK8_HUMAN	MRPL37	Mitochondrial ribosomal protein L37 variant 2 OS=Homo sapiens GN=MRPL37 PE=2 SV=1	32.5	0	0	1	2			#N/A
sp|P23921|RIR1_HUMAN	RRM1	Ribonucleoside-diphosphate reductase large subunit OS=Homo sapiens GN=RRM1 PE=1 SV=1	90.01	0	0	1	2			#N/A
tr|A0A024R383|A0A024R383_HUMAN	hCG_21098	HCG21098, isoform CRA_c OS=Homo sapiens GN=hCG_21098 PE=4 SV=1	172.58	0	0	1	2			#N/A
sp|A0AVF1|IFT56_HUMAN	TTC26	Intraflagellar transport protein 56 OS=Homo sapiens GN=TTC26 PE=2 SV=1	64.14	0	0	1	2			#N/A
sp|O95433|AHSA1_HUMAN	AHSA1	Activator of 90 kDa heat shock protein ATPase homolog 1 OS=Homo sapiens GN=AHSA1 PE=1 SV=1	38.25	0	0	1	2			#N/A
sp|Q15758|AAAT_HUMAN	SLC1A5	Neutral amino acid transporter B(0) OS=Homo sapiens GN=SLC1A5 PE=1 SV=2	56.56	0	0	1	2			#N/A
sp|P51858|HDGF_HUMAN	HDGF	Hepatoma-derived growth factor OS=Homo sapiens GN=HDGF PE=1 SV=1	26.77	0	0	1	2			#N/A
sp|Q13162|PRDX4_HUMAN	PRDX4	Peroxiredoxin-4 OS=Homo sapiens GN=PRDX4 PE=1 SV=1	30.52	1	1	1	1			#N/A
sp|O95365|ZBT7A_HUMAN	ZBTB7A	Zinc finger and BTB domain-containing protein 7A OS=Homo sapiens GN=ZBTB7A PE=1 SV=1	61.4	0	0	1	1			#N/A
tr|Q6IPH7|Q6IPH7_HUMAN	RPL14	RPL14 protein OS=Homo sapiens GN=RPL14 PE=1 SV=1	23.77	0	0	1	1			#N/A
sp|Q86US8|EST1A_HUMAN	SMG6	Telomerase-binding protein EST1A OS=Homo sapiens GN=SMG6 PE=1 SV=2	160.36	0	0	1	1			#N/A
sp|Q5CZA5|ZN805_HUMAN	ZNF805	Zinc finger protein 805 OS=Homo sapiens GN=ZNF805 PE=2 SV=3	71.1	0	0	1	1			#N/A
sp|Q8NI77|KI18A_HUMAN	KIF18A	Kinesin-like protein KIF18A OS=Homo sapiens GN=KIF18A PE=1 SV=2	102.22	0	0	1	1			#N/A
sp|P55039|DRG2_HUMAN	DRG2	Developmentally-regulated GTP-binding protein 2 OS=Homo sapiens GN=DRG2 PE=1 SV=1	40.72	0	0	1	1			#N/A
sp|P47985|UCRI_HUMAN	UQCRFS1	Cytochrome b-c1 complex subunit Rieske, mitochondrial OS=Homo sapiens GN=UQCRFS1 PE=1 SV=2	29.65	0	0	1	1			#N/A
sp|Q8N6M0|OTU6B_HUMAN	OTUD6B	OTU domain-containing protein 6B OS=Homo sapiens GN=OTUD6B PE=1 SV=1	33.79	0	0	1	1			#N/A
sp|Q96FI4|NEIL1_HUMAN	NEIL1	Endonuclease 8-like 1 OS=Homo sapiens GN=NEIL1 PE=1 SV=3	43.66	0	0	1	1			#N/A
sp|O60830|TI17B_HUMAN	TIMM17B	Mitochondrial import inner membrane translocase subunit Tim17-B OS=Homo sapiens GN=TIMM17B PE=1 SV=1	18.26	0	0	1	1			#N/A
sp|Q9UET6|TRM7_HUMAN	FTSJ1	Putative tRNA (cytidine(32)/guanosine(34)-2'-O)-methyltransferase OS=Homo sapiens GN=FTSJ1 PE=1 SV=2	36.06	0	0	1	1			#N/A
sp|P35544|UBIM_HUMAN	FAU	Ubiquitin-like protein FUBI OS=Homo sapiens GN=FAU PE=1 SV=1	7.75	0	0	1	1			#N/A
sp|P12270|TPR_HUMAN	TPR	Nucleoprotein TPR OS=Homo sapiens GN=TPR PE=1 SV=3	267.13	0	0	1	1			#N/A
sp|Q8N0V3|RBFA_HUMAN	RBFA	Putative ribosome-binding factor A, mitochondrial OS=Homo sapiens GN=RBFA PE=1 SV=3	38.34	0	0	1	1			#N/A
sp|Q15287|RNPS1_HUMAN	RNPS1	RNA-binding protein with serine-rich domain 1 OS=Homo sapiens GN=RNPS1 PE=1 SV=1	34.19	0	0	1	1			#N/A
sp|Q5SRE5|NU188_HUMAN	NUP188	Nucleoporin NUP188 homolog OS=Homo sapiens GN=NUP188 PE=1 SV=1	195.92	0	0	1	1			#N/A
sp|Q9UKA9|PTBP2_HUMAN	PTBP2	Polypyrimidine tract-binding protein 2 OS=Homo sapiens GN=PTBP2 PE=1 SV=1	57.45	0	0	1	1			#N/A
tr|A0A0F7KYT8|A0A0F7KYT8_HUMAN	FXR1	Fragile X mental retardation autosomal homolog variant p2K OS=Homo sapiens GN=FXR1 PE=2 SV=1	76.15	0	0	1	1			#N/A
sp|E9PRG8|CK098_HUMAN	C11orf98	Uncharacterized protein C11orf98 OS=Homo sapiens GN=C11orf98 PE=4 SV=1	13.79	0	0	1	1			#N/A
sp|Q9H9B4|SFXN1_HUMAN	SFXN1	Sideroflexin-1 OS=Homo sapiens GN=SFXN1 PE=1 SV=4	35.6	0	0	1	1			#N/A
sp|Q9BQA1|MEP50_HUMAN	WDR77	Methylosome protein 50 OS=Homo sapiens GN=WDR77 PE=1 SV=1	36.7	0	0	1	1			#N/A
sp|P08397|HEM3_HUMAN	HMBS	Porphobilinogen deaminase OS=Homo sapiens GN=HMBS PE=1 SV=2	39.31	0	0	1	1			#N/A
tr|Q59GJ0|Q59GJ0_HUMAN		Eukaryotic translation initiation factor 4 gamma, 3 variant (Fragment) OS=Homo sapiens PE=2 SV=1	195.84	0	0	1	1			#N/A
sp|Q92889|XPF_HUMAN	ERCC4	DNA repair endonuclease XPF OS=Homo sapiens GN=ERCC4 PE=1 SV=3	104.42	0	0	1	1			#N/A
sp|Q9HCG8|CWC22_HUMAN	CWC22	Pre-mRNA-splicing factor CWC22 homolog OS=Homo sapiens GN=CWC22 PE=1 SV=3	105.4	0	0	1	1			#N/A
sp|P48651|PTSS1_HUMAN	PTDSS1	Phosphatidylserine synthase 1 OS=Homo sapiens GN=PTDSS1 PE=1 SV=1	55.49	0	0	1	1			#N/A
sp|Q12840|KIF5A_HUMAN	KIF5A	Kinesin heavy chain isoform 5A OS=Homo sapiens GN=KIF5A PE=1 SV=2	117.31	0	0	1	1			#N/A
tr|B0UZZ8|B0UZZ8_HUMAN	C6orf11	Chromosome 6 open reading frame 11 OS=Homo sapiens GN=C6orf11 PE=2 SV=1	68	0	0	1	1			#N/A
sp|P16615|AT2A2_HUMAN	ATP2A2	Sarcoplasmic/endoplasmic reticulum calcium ATPase 2 OS=Homo sapiens GN=ATP2A2 PE=1 SV=1	114.68	0	0	1	1			#N/A
sp|Q96EX3|WDR34_HUMAN	WDR34	WD repeat-containing protein 34 OS=Homo sapiens GN=WDR34 PE=1 SV=2	57.76	0	0	1	1			#N/A
sp|Q92845|KIFA3_HUMAN	KIFAP3	Kinesin-associated protein 3 OS=Homo sapiens GN=KIFAP3 PE=1 SV=2	91.15	0	0	1	1			#N/A
sp|Q8N1F7|NUP93_HUMAN	NUP93	Nuclear pore complex protein Nup93 OS=Homo sapiens GN=NUP93 PE=1 SV=2	93.43	0	0	1	1			#N/A
sp|P17509|HXB6_HUMAN	HOXB6	Homeobox protein Hox-B6 OS=Homo sapiens GN=HOXB6 PE=1 SV=4	25.42	0	0	1	1			#N/A
sp|P30837|AL1B1_HUMAN	ALDH1B1	Aldehyde dehydrogenase X, mitochondrial OS=Homo sapiens GN=ALDH1B1 PE=1 SV=3	57.17	0	0	1	1			#N/A
sp|Q9GZP4|PITH1_HUMAN	PITHD1	PITH domain-containing protein 1 OS=Homo sapiens GN=PITHD1 PE=1 SV=1	24.16	0	0	1	1			#N/A
sp|Q00526|CDK3_HUMAN	CDK3	Cyclin-dependent kinase 3 OS=Homo sapiens GN=CDK3 PE=1 SV=1	35.02	0	0	1	1			#N/A
sp|O14981|BTAF1_HUMAN	BTAF1	TATA-binding protein-associated factor 172 OS=Homo sapiens GN=BTAF1 PE=1 SV=2	206.76	0	0	1	1			#N/A
sp|P22492|H1T_HUMAN	HIST1H1T	Histone H1t OS=Homo sapiens GN=HIST1H1T PE=2 SV=4	22.01	0	0	1	1			#N/A
sp|Q9UM00|TMCO1_HUMAN	TMCO1	Calcium load-activated calcium channel OS=Homo sapiens GN=TMCO1 PE=1 SV=1	21.16	0	0	1	1			#N/A
sp|Q9UJK0|TSR3_HUMAN	TSR3	Ribosome biogenesis protein TSR3 homolog OS=Homo sapiens GN=TSR3 PE=1 SV=1	33.57	0	0	1	1			#N/A
sp|P37802|TAGL2_HUMAN	TAGLN2	Transgelin-2 OS=Homo sapiens GN=TAGLN2 PE=1 SV=3	22.38	0	0	1	1			#N/A
sp|Q9GZV4|IF5A2_HUMAN	EIF5A2	Eukaryotic translation initiation factor 5A-2 OS=Homo sapiens GN=EIF5A2 PE=1 SV=3	16.78	0	0	1	1			#N/A
sp|Q9P2D0|IBTK_HUMAN	IBTK	Inhibitor of Bruton tyrosine kinase OS=Homo sapiens GN=IBTK PE=1 SV=3	150.43	0	0	1	1			#N/A
sp|Q8N4N8|KIF2B_HUMAN	KIF2B	Kinesin-like protein KIF2B OS=Homo sapiens GN=KIF2B PE=1 SV=3	76.21	0	0	1	1			#N/A
sp|P78344|IF4G2_HUMAN	EIF4G2	Eukaryotic translation initiation factor 4 gamma 2 OS=Homo sapiens GN=EIF4G2 PE=1 SV=1	102.3	0	0	1	1			#N/A
sp|Q9NR56|MBNL1_HUMAN	MBNL1	Muscleblind-like protein 1 OS=Homo sapiens GN=MBNL1 PE=1 SV=2	41.79	0	0	1	1			#N/A
tr|B7Z8Y3|B7Z8Y3_HUMAN		cDNA FLJ61696, highly similar to Double-stranded RNA-specific adenosine deaminase (EC 3.5.4.-) OS=Homo sapiens PE=2 SV=1	106.95	0	0	1	1			#N/A
sp|Q8TF09|DLRB2_HUMAN	DYNLRB2	Dynein light chain roadblock-type 2 OS=Homo sapiens GN=DYNLRB2 PE=1 SV=1	10.85	0	0	1	1			#N/A
sp|Q15572|TAF1C_HUMAN	TAF1C	TATA box-binding protein-associated factor RNA polymerase I subunit C OS=Homo sapiens GN=TAF1C PE=1 SV=2	95.15	0	0	1	1			#N/A
sp|O60942|MCE1_HUMAN	RNGTT	mRNA-capping enzyme OS=Homo sapiens GN=RNGTT PE=1 SV=1	68.51	0	0	1	1			#N/A
sp|P49643|PRI2_HUMAN	PRIM2	DNA primase large subunit OS=Homo sapiens GN=PRIM2 PE=1 SV=2	58.77	0	0	1	1			#N/A
sp|P07741|APT_HUMAN	APRT	Adenine phosphoribosyltransferase OS=Homo sapiens GN=APRT PE=1 SV=2	19.6	0	0	1	1			#N/A
sp|Q8IUX4|ABC3F_HUMAN	APOBEC3F	DNA dC->dU-editing enzyme APOBEC-3F OS=Homo sapiens GN=APOBEC3F PE=1 SV=3	44.99	0	0	1	1			#N/A
sp|P14625|ENPL_HUMAN	HSP90B1	Endoplasmin OS=Homo sapiens GN=HSP90B1 PE=1 SV=1	92.41	0	0	1	1			#N/A
sp|Q96AQ6|PBIP1_HUMAN	PBXIP1	Pre-B-cell leukemia transcription factor-interacting protein 1 OS=Homo sapiens GN=PBXIP1 PE=1 SV=1	80.59	0	0	1	1			#N/A
sp|O95573|ACSL3_HUMAN	ACSL3	Long-chain-fatty-acid--CoA ligase 3 OS=Homo sapiens GN=ACSL3 PE=1 SV=3	80.37	0	0	1	1			#N/A
tr|Q05CW7|Q05CW7_HUMAN	NAT10	NAT10 protein (Fragment) OS=Homo sapiens GN=NAT10 PE=2 SV=1	62.35	0	0	1	1			#N/A
sp|Q9HAN9|NMNA1_HUMAN	NMNAT1	Nicotinamide/nicotinic acid mononucleotide adenylyltransferase 1 OS=Homo sapiens GN=NMNAT1 PE=1 SV=1	31.91	0	0	1	1			#N/A
sp|P24666|PPAC_HUMAN	ACP1	Low molecular weight phosphotyrosine protein phosphatase OS=Homo sapiens GN=ACP1 PE=1 SV=3	18.03	0	0	1	1			#N/A
sp|Q92954|PRG4_HUMAN	PRG4	Proteoglycan 4 OS=Homo sapiens GN=PRG4 PE=1 SV=2	150.98	0	0	1	1			#N/A
sp|O95568|MET18_HUMAN	METTL18	Histidine protein methyltransferase 1 homolog OS=Homo sapiens GN=METTL18 PE=1 SV=1	42.12	0	0	1	1			#N/A
sp|Q9P2Y5|UVRAG_HUMAN	UVRAG	UV radiation resistance-associated gene protein OS=Homo sapiens GN=UVRAG PE=1 SV=1	78.1	0	0	1	1			#N/A
tr|Q5TBP9|Q5TBP9_HUMAN	LSM14B	Protein LSM14 homolog B (Fragment) OS=Homo sapiens GN=LSM14B PE=1 SV=1	26.7	0	0	1	1			#N/A
sp|A6ND36|FA83G_HUMAN	FAM83G	Protein FAM83G OS=Homo sapiens GN=FAM83G PE=1 SV=2	90.78	0	0	1	1			#N/A
sp|O15355|PPM1G_HUMAN	PPM1G	Protein phosphatase 1G OS=Homo sapiens GN=PPM1G PE=1 SV=1	59.23	0	0	1	1			#N/A
sp|P00492|HPRT_HUMAN	HPRT1	Hypoxanthine-guanine phosphoribosyltransferase OS=Homo sapiens GN=HPRT1 PE=1 SV=2	24.56	3	3	0	0			#N/A
sp|P07355|ANXA2_HUMAN	ANXA2	Annexin A2 OS=Homo sapiens GN=ANXA2 PE=1 SV=2	38.58	2	2	0	0			#N/A
sp|Q99832|TCPH_HUMAN	CCT7	T-complex protein 1 subunit eta OS=Homo sapiens GN=CCT7 PE=1 SV=2	59.33	1	1	0	0			#N/A
sp|Q9H3K6|BOLA2_HUMAN	BOLA2	BolA-like protein 2 OS=Homo sapiens GN=BOLA2 PE=1 SV=1	10.11	1	1	0	0			#N/A
sp|P35080|PROF2_HUMAN	PFN2	Profilin-2 OS=Homo sapiens GN=PFN2 PE=1 SV=3	15.04	1	1	0	0			#N/A
sp|Q9Y333|LSM2_HUMAN	LSM2	U6 snRNA-associated Sm-like protein LSm2 OS=Homo sapiens GN=LSM2 PE=1 SV=1	10.83	0	0	0	0			#N/A
sp|Q9HAF1|EAF6_HUMAN	MEAF6	Chromatin modification-related protein MEAF6 OS=Homo sapiens GN=MEAF6 PE=1 SV=1	21.62	0	0	0	0			#N/A
sp|Q92879|CELF1_HUMAN	CELF1	CUGBP Elav-like family member 1 OS=Homo sapiens GN=CELF1 PE=1 SV=2	52.03	0	0	0	0			#N/A
sp|P08047|SP1_HUMAN	SP1	Transcription factor Sp1 OS=Homo sapiens GN=SP1 PE=1 SV=3	80.64	0	0	0	0			#N/A
sp|Q13503|MED21_HUMAN	MED21	Mediator of RNA polymerase II transcription subunit 21 OS=Homo sapiens GN=MED21 PE=1 SV=1	15.55	0	0	0	0			#N/A
sp|Q9Y5A7|NUB1_HUMAN	NUB1	NEDD8 ultimate buster 1 OS=Homo sapiens GN=NUB1 PE=1 SV=2	70.49	0	0	0	0			#N/A
tr|B4DZH7|B4DZH7_HUMAN		cDNA FLJ56367 OS=Homo sapiens PE=2 SV=1	38.54	0	0	0	0			#N/A
sp|Q96IZ5|RBM41_HUMAN	RBM41	RNA-binding protein 41 OS=Homo sapiens GN=RBM41 PE=1 SV=2	47.07	0	0	0	0			#N/A
sp|Q6XE24|RBMS3_HUMAN	RBMS3	RNA-binding motif, single-stranded-interacting protein 3 OS=Homo sapiens GN=RBMS3 PE=1 SV=1	47.81	0	0	0	0			#N/A
sp|Q9H1X3|DJC25_HUMAN	DNAJC25	DnaJ homolog subfamily C member 25 OS=Homo sapiens GN=DNAJC25 PE=1 SV=1	42.38	0	0	0	0			#N/A
sp|Q9H8M2|BRD9_HUMAN	BRD9	Bromodomain-containing protein 9 OS=Homo sapiens GN=BRD9 PE=1 SV=2	66.96	0	0	0	0			#N/A
sp|Q9NWT1|PK1IP_HUMAN	PAK1IP1	p21-activated protein kinase-interacting protein 1 OS=Homo sapiens GN=PAK1IP1 PE=1 SV=2	43.94	0	0	0	0			#N/A
sp|Q8TAP9|MPLKI_HUMAN	MPLKIP	M-phase-specific PLK1-interacting protein OS=Homo sapiens GN=MPLKIP PE=1 SV=1	19.14	0	0	0	0			#N/A
sp|Q8N5A5|ZGPAT_HUMAN	ZGPAT	Zinc finger CCCH-type with G patch domain-containing protein OS=Homo sapiens GN=ZGPAT PE=1 SV=3	57.32	0	0	0	0			#N/A
sp|Q96EK5|KBP_HUMAN	KIF1BP	KIF1-binding protein OS=Homo sapiens GN=KIF1BP PE=1 SV=1	71.77	0	0	0	0			#N/A
sp|Q9P031|TAP26_HUMAN	CCDC59	Thyroid transcription factor 1-associated protein 26 OS=Homo sapiens GN=CCDC59 PE=1 SV=2	28.65	0	0	0	0			#N/A
sp|Q9NWW7|CB042_HUMAN	C2orf42	Uncharacterized protein C2orf42 OS=Homo sapiens GN=C2orf42 PE=1 SV=1	64.04	0	0	0	0			#N/A
sp|O14519|CDKA1_HUMAN	CDK2AP1	Cyclin-dependent kinase 2-associated protein 1 OS=Homo sapiens GN=CDK2AP1 PE=1 SV=1	12.36	0	0	0	0			#N/A
sp|Q15650|TRIP4_HUMAN	TRIP4	Activating signal cointegrator 1 OS=Homo sapiens GN=TRIP4 PE=1 SV=4	66.1	0	0	0	0			#N/A
sp|Q9H9A7|RMI1_HUMAN	RMI1	RecQ-mediated genome instability protein 1 OS=Homo sapiens GN=RMI1 PE=1 SV=3	70.1	0	0	0	0			#N/A
sp|Q9UBX3|DIC_HUMAN	SLC25A10	Mitochondrial dicarboxylate carrier OS=Homo sapiens GN=SLC25A10 PE=1 SV=2	31.26	0	0	0	0			#N/A
sp|Q9NXG2|THUM1_HUMAN	THUMPD1	THUMP domain-containing protein 1 OS=Homo sapiens GN=THUMPD1 PE=1 SV=2	39.29	0	0	0	0			#N/A
sp|Q8TF68|ZN384_HUMAN	ZNF384	Zinc finger protein 384 OS=Homo sapiens GN=ZNF384 PE=1 SV=2	63.18	0	0	0	0			#N/A
sp|Q01167|FOXK2_HUMAN	FOXK2	Forkhead box protein K2 OS=Homo sapiens GN=FOXK2 PE=1 SV=3	69.02	0	0	0	0			#N/A
tr|M0R2L9|M0R2L9_HUMAN	RPS19	40S ribosomal protein S19 (Fragment) OS=Homo sapiens GN=RPS19 PE=1 SV=1	8.18	0	0	0	0			#N/A
sp|Q9BXJ9|NAA15_HUMAN	NAA15	N-alpha-acetyltransferase 15, NatA auxiliary subunit OS=Homo sapiens GN=NAA15 PE=1 SV=1	101.21	0	0	0	0			#N/A
sp|O43707|ACTN4_HUMAN	ACTN4	Alpha-actinin-4 OS=Homo sapiens GN=ACTN4 PE=1 SV=2	104.79	0	0	0	0			#N/A
sp|Q9BWT3|PAPOG_HUMAN	PAPOLG	Poly(A) polymerase gamma OS=Homo sapiens GN=PAPOLG PE=1 SV=2	82.75	0	0	0	0			#N/A
sp|P24390|ERD21_HUMAN	KDELR1	ER lumen protein-retaining receptor 1 OS=Homo sapiens GN=KDELR1 PE=1 SV=1	24.53	0	0	0	0			#N/A
tr|A0A024RDB8|A0A024RDB8_HUMAN	HPSE	Heparanase, isoform CRA_a OS=Homo sapiens GN=HPSE PE=4 SV=1	61.14	0	0	0	0			#N/A
tr|S4R341|S4R341_HUMAN	NOLC1	Nucleolar and coiled-body phosphoprotein 1 OS=Homo sapiens GN=NOLC1 PE=1 SV=1	8.05	0	0	0	0			#N/A
sp|P05091|ALDH2_HUMAN	ALDH2	Aldehyde dehydrogenase, mitochondrial OS=Homo sapiens GN=ALDH2 PE=1 SV=2	56.35	0	0	0	0			#N/A
sp|Q6RFH5|WDR74_HUMAN	WDR74	WD repeat-containing protein 74 OS=Homo sapiens GN=WDR74 PE=1 SV=1	42.41	0	0	0	0			#N/A
sp|Q5U5Q3|MEX3C_HUMAN	MEX3C	RNA-binding E3 ubiquitin-protein ligase MEX3C OS=Homo sapiens GN=MEX3C PE=1 SV=3	69.32	0	0	0	0			#N/A
sp|Q86VZ2|WDR5B_HUMAN	WDR5B	WD repeat-containing protein 5B OS=Homo sapiens GN=WDR5B PE=2 SV=1	36.32	0	0	0	0			#N/A
sp|Q9UBQ5|EIF3K_HUMAN	EIF3K	Eukaryotic translation initiation factor 3 subunit K OS=Homo sapiens GN=EIF3K PE=1 SV=1	25.04	0	0	0	0			#N/A
sp|Q13509|TBB3_HUMAN	TUBB3	Tubulin beta-3 chain OS=Homo sapiens GN=TUBB3 PE=1 SV=2	50.4	0	0	0	0			#N/A
sp|Q96P47|AGAP3_HUMAN	AGAP3	Arf-GAP with GTPase, ANK repeat and PH domain-containing protein 3 OS=Homo sapiens GN=AGAP3 PE=1 SV=2	94.99	0	0	0	0			#N/A
sp|Q659A1|ICE2_HUMAN	ICE2	Little elongation complex subunit 2 OS=Homo sapiens GN=ICE2 PE=1 SV=2	109.94	0	0	0	0			#N/A
sp|P49841|GSK3B_HUMAN	GSK3B	Glycogen synthase kinase-3 beta OS=Homo sapiens GN=GSK3B PE=1 SV=2	46.71	0	0	0	0			#N/A
sp|Q99538|LGMN_HUMAN	LGMN	Legumain OS=Homo sapiens GN=LGMN PE=1 SV=1	49.38	0	0	0	0			#N/A
sp|Q96T76|MMS19_HUMAN	MMS19	MMS19 nucleotide excision repair protein homolog OS=Homo sapiens GN=MMS19 PE=1 SV=2	113.22	0	0	0	0			#N/A
sp|O96013|PAK4_HUMAN	PAK4	Serine/threonine-protein kinase PAK 4 OS=Homo sapiens GN=PAK4 PE=1 SV=1	64.03	0	0	0	0			#N/A
sp|Q6ZN18|AEBP2_HUMAN	AEBP2	Zinc finger protein AEBP2 OS=Homo sapiens GN=AEBP2 PE=1 SV=2	54.43	0	0	0	0			#N/A
sp|Q6DD87|ZN787_HUMAN	ZNF787	Zinc finger protein 787 OS=Homo sapiens GN=ZNF787 PE=1 SV=3	40.52	0	0	0	0			#N/A
sp|Q9HC98|NEK6_HUMAN	NEK6	Serine/threonine-protein kinase Nek6 OS=Homo sapiens GN=NEK6 PE=1 SV=2	35.69	0	0	0	0			#N/A
sp|Q8IYU8|MICU2_HUMAN	MICU2	Calcium uptake protein 2, mitochondrial OS=Homo sapiens GN=MICU2 PE=1 SV=2	49.63	0	0	0	0			#N/A
sp|Q9NQT4|EXOS5_HUMAN	EXOSC5	Exosome complex component RRP46 OS=Homo sapiens GN=EXOSC5 PE=1 SV=1	25.23	0	0	0	0			#N/A
sp|Q13618|CUL3_HUMAN	CUL3	Cullin-3 OS=Homo sapiens GN=CUL3 PE=1 SV=2	88.87	0	0	0	0			#N/A
sp|O15297|PPM1D_HUMAN	PPM1D	Protein phosphatase 1D OS=Homo sapiens GN=PPM1D PE=1 SV=1	66.63	0	0	0	0			#N/A
sp|Q8IYL3|CA174_HUMAN	C1orf174	UPF0688 protein C1orf174 OS=Homo sapiens GN=C1orf174 PE=1 SV=2	25.96	0	0	0	0			#N/A
sp|Q9NXR7|BABA2_HUMAN	BABAM2	BRISC and BRCA1-A complex member 2 OS=Homo sapiens GN=BABAM2 PE=1 SV=2	43.52	0	0	0	0			#N/A
sp|Q9UI36|DACH1_HUMAN	DACH1	Dachshund homolog 1 OS=Homo sapiens GN=DACH1 PE=1 SV=3	78.63	0	0	0	0			#N/A
sp|Q8NEM7|SP20H_HUMAN	SUPT20H	Transcription factor SPT20 homolog OS=Homo sapiens GN=SUPT20H PE=1 SV=2	85.74	0	0	0	0			#N/A
sp|Q16560|U1SBP_HUMAN	SNRNP35	U11/U12 small nuclear ribonucleoprotein 35 kDa protein OS=Homo sapiens GN=SNRNP35 PE=1 SV=1	29.43	0	0	0	0			#N/A
sp|Q6P4A7|SFXN4_HUMAN	SFXN4	Sideroflexin-4 OS=Homo sapiens GN=SFXN4 PE=1 SV=1	37.97	0	0	0	0			#N/A
sp|Q9H1D9|RPC6_HUMAN	POLR3F	DNA-directed RNA polymerase III subunit RPC6 OS=Homo sapiens GN=POLR3F PE=1 SV=1	35.66	0	0	0	0			#N/A
sp|Q8IXM2|BAP18_HUMAN	BAP18	Chromatin complexes subunit BAP18 OS=Homo sapiens GN=BAP18 PE=1 SV=1	17.89	0	0	0	0			#N/A
sp|Q5VTR2|BRE1A_HUMAN	RNF20	E3 ubiquitin-protein ligase BRE1A OS=Homo sapiens GN=RNF20 PE=1 SV=2	113.59	0	0	0	0			#N/A
sp|Q12904|AIMP1_HUMAN	AIMP1	Aminoacyl tRNA synthase complex-interacting multifunctional protein 1 OS=Homo sapiens GN=AIMP1 PE=1 SV=2	34.33	0	0	0	0			#N/A
sp|P42771|CDN2A_HUMAN	CDKN2A	Cyclin-dependent kinase inhibitor 2A OS=Homo sapiens GN=CDKN2A PE=1 SV=2	16.52	0	0	0	0			#N/A
sp|Q9BTE3|MCMBP_HUMAN	MCMBP	Mini-chromosome maintenance complex-binding protein OS=Homo sapiens GN=MCMBP PE=1 SV=2	72.93	0	0	0	0			#N/A
sp|Q9H9Y2|RPF1_HUMAN	RPF1	Ribosome production factor 1 OS=Homo sapiens GN=RPF1 PE=1 SV=2	40.09	0	0	0	0			#N/A
sp|Q8TAD8|SNIP1_HUMAN	SNIP1	Smad nuclear-interacting protein 1 OS=Homo sapiens GN=SNIP1 PE=1 SV=1	45.75	0	0	0	0			#N/A
sp|P36873|PP1G_HUMAN	PPP1CC	Serine/threonine-protein phosphatase PP1-gamma catalytic subunit OS=Homo sapiens GN=PPP1CC PE=1 SV=1	36.96	0	0	0	0			#N/A
sp|Q9NX63|MIC19_HUMAN	CHCHD3	MICOS complex subunit MIC19 OS=Homo sapiens GN=CHCHD3 PE=1 SV=1	26.14	0	0	0	0			#N/A
sp|Q8IWF6|DEN6A_HUMAN	DENND6A	Protein DENND6A OS=Homo sapiens GN=DENND6A PE=1 SV=1	69.53	0	0	0	0			#N/A
sp|P50570|DYN2_HUMAN	DNM2	Dynamin-2 OS=Homo sapiens GN=DNM2 PE=1 SV=2	98	0	0	0	0			#N/A
sp|Q13885|TBB2A_HUMAN	TUBB2A	Tubulin beta-2A chain OS=Homo sapiens GN=TUBB2A PE=1 SV=1	49.87	0	0	0	0			#N/A
sp|Q12962|TAF10_HUMAN	TAF10	Transcription initiation factor TFIID subunit 10 OS=Homo sapiens GN=TAF10 PE=1 SV=1	21.7	0	0	0	0			#N/A
sp|Q13427|PPIG_HUMAN	PPIG	Peptidyl-prolyl cis-trans isomerase G OS=Homo sapiens GN=PPIG PE=1 SV=2	88.56	0	0	0	0			#N/A
sp|Q9BTL3|RAM_HUMAN	FAM103A1	RNMT-activating mini protein OS=Homo sapiens GN=FAM103A1 PE=1 SV=1	14.37	0	0	0	0			#N/A
sp|Q9Y3Z3|SAMH1_HUMAN	SAMHD1	Deoxynucleoside triphosphate triphosphohydrolase SAMHD1 OS=Homo sapiens GN=SAMHD1 PE=1 SV=2	72.15	0	0	0	0			#N/A
sp|Q99728|BARD1_HUMAN	BARD1	BRCA1-associated RING domain protein 1 OS=Homo sapiens GN=BARD1 PE=1 SV=2	86.59	0	0	0	0			#N/A
sp|P24539|AT5F1_HUMAN	ATP5F1	ATP synthase F(0) complex subunit B1, mitochondrial OS=Homo sapiens GN=ATP5F1 PE=1 SV=2	28.89	0	0	0	0			#N/A
sp|Q8N0Z8|PUSL1_HUMAN	PUSL1	tRNA pseudouridine synthase-like 1 OS=Homo sapiens GN=PUSL1 PE=1 SV=1	33.21	0	0	0	0			#N/A
sp|P13489|RINI_HUMAN	RNH1	Ribonuclease inhibitor OS=Homo sapiens GN=RNH1 PE=1 SV=2	49.94	0	0	0	0			#N/A
sp|Q9GZT9|EGLN1_HUMAN	EGLN1	Egl nine homolog 1 OS=Homo sapiens GN=EGLN1 PE=1 SV=1	45.99	0	0	0	0			#N/A
sp|O43719|HTSF1_HUMAN	HTATSF1	HIV Tat-specific factor 1 OS=Homo sapiens GN=HTATSF1 PE=1 SV=1	85.8	0	0	0	0			#N/A
sp|Q8N2G6|ZCH24_HUMAN	ZCCHC24	Zinc finger CCHC domain-containing protein 24 OS=Homo sapiens GN=ZCCHC24 PE=1 SV=1	26.94	0	0	0	0			#N/A
sp|O43913|ORC5_HUMAN	ORC5	Origin recognition complex subunit 5 OS=Homo sapiens GN=ORC5 PE=1 SV=1	50.25	0	0	0	0			#N/A
sp|O15145|ARPC3_HUMAN	ARPC3	Actin-related protein 2/3 complex subunit 3 OS=Homo sapiens GN=ARPC3 PE=1 SV=3	20.53	0	0	0	0			#N/A
sp|Q8TD17|ZN398_HUMAN	ZNF398	Zinc finger protein 398 OS=Homo sapiens GN=ZNF398 PE=1 SV=1	71.27	0	0	0	0			#N/A
sp|P27824|CALX_HUMAN	CANX	Calnexin OS=Homo sapiens GN=CANX PE=1 SV=2	67.53	0	0	0	0			#N/A
tr|B3KW50|B3KW50_HUMAN		cDNA FLJ42130 fis, clone TESTI2014716, highly similar to G-rich sequence factor 1 OS=Homo sapiens PE=2 SV=1	51.06	0	0	0	0			#N/A
sp|Q9NP97|DLRB1_HUMAN	DYNLRB1	Dynein light chain roadblock-type 1 OS=Homo sapiens GN=DYNLRB1 PE=1 SV=3	10.91	0	0	0	0			#N/A
sp|Q9H9F9|ARP5_HUMAN	ACTR5	Actin-related protein 5 OS=Homo sapiens GN=ACTR5 PE=1 SV=2	68.25	0	0	0	0			#N/A
sp|Q6UB35|C1TM_HUMAN	MTHFD1L	Monofunctional C1-tetrahydrofolate synthase, mitochondrial OS=Homo sapiens GN=MTHFD1L PE=1 SV=1	105.72	0	0	0	0			#N/A
sp|P08195|4F2_HUMAN	SLC3A2	4F2 cell-surface antigen heavy chain OS=Homo sapiens GN=SLC3A2 PE=1 SV=3	67.95	0	0	0	0			#N/A
sp|Q9H7B4|SMYD3_HUMAN	SMYD3	Histone-lysine N-methyltransferase SMYD3 OS=Homo sapiens GN=SMYD3 PE=1 SV=4	49.06	0	0	0	0			#N/A
sp|Q92610|ZN592_HUMAN	ZNF592	Zinc finger protein 592 OS=Homo sapiens GN=ZNF592 PE=1 SV=2	137.44	0	0	0	0			#N/A
sp|Q9Y221|NIP7_HUMAN	NIP7	60S ribosome subunit biogenesis protein NIP7 homolog OS=Homo sapiens GN=NIP7 PE=1 SV=1	20.45	0	0	0	0			#N/A
sp|P25789|PSA4_HUMAN	PSMA4	Proteasome subunit alpha type-4 OS=Homo sapiens GN=PSMA4 PE=1 SV=1	29.47	0	0	0	0			#N/A
sp|Q8N3X1|FNBP4_HUMAN	FNBP4	Formin-binding protein 4 OS=Homo sapiens GN=FNBP4 PE=1 SV=3	110.2	0	0	0	0			#N/A
sp|P35998|PRS7_HUMAN	PSMC2	26S protease regulatory subunit 7 OS=Homo sapiens GN=PSMC2 PE=1 SV=3	48.6	0	0	0	0			#N/A
sp|P52429|DGKE_HUMAN	DGKE	Diacylglycerol kinase epsilon OS=Homo sapiens GN=DGKE PE=1 SV=1	63.88	0	0	0	0			#N/A
sp|Q9BV44|THUM3_HUMAN	THUMPD3	THUMP domain-containing protein 3 OS=Homo sapiens GN=THUMPD3 PE=1 SV=1	56.97	0	0	0	0			#N/A
sp|O14757|CHK1_HUMAN	CHEK1	Serine/threonine-protein kinase Chk1 OS=Homo sapiens GN=CHEK1 PE=1 SV=2	54.4	0	0	0	0			#N/A
sp|Q9Y3B2|EXOS1_HUMAN	EXOSC1	Exosome complex component CSL4 OS=Homo sapiens GN=EXOSC1 PE=1 SV=1	21.44	0	0	0	0			#N/A
sp|Q9H0E9|BRD8_HUMAN	BRD8	Bromodomain-containing protein 8 OS=Homo sapiens GN=BRD8 PE=1 SV=2	135.25	0	0	0	0			#N/A
sp|Q8WUK0|PTPM1_HUMAN	PTPMT1	Phosphatidylglycerophosphatase and protein-tyrosine phosphatase 1 OS=Homo sapiens GN=PTPMT1 PE=1 SV=1	22.83	0	0	0	0			#N/A
sp|Q96FJ2|DYL2_HUMAN	DYNLL2	Dynein light chain 2, cytoplasmic OS=Homo sapiens GN=DYNLL2 PE=1 SV=1	10.34	0	0	0	0			#N/A
sp|Q9HDC5|JPH1_HUMAN	JPH1	Junctophilin-1 OS=Homo sapiens GN=JPH1 PE=1 SV=2	71.64	0	0	0	0			#N/A
sp|Q96CS4|ZN689_HUMAN	ZNF689	Zinc finger protein 689 OS=Homo sapiens GN=ZNF689 PE=2 SV=1	56.87	0	0	0	0			#N/A
sp|Q9NQS7|INCE_HUMAN	INCENP	Inner centromere protein OS=Homo sapiens GN=INCENP PE=1 SV=3	105.36	0	0	0	0			#N/A
sp|Q9NP66|HM20A_HUMAN	HMG20A	High mobility group protein 20A OS=Homo sapiens GN=HMG20A PE=1 SV=1	40.12	0	0	0	0			#N/A
sp|Q9BSM1|PCGF1_HUMAN	PCGF1	Polycomb group RING finger protein 1 OS=Homo sapiens GN=PCGF1 PE=1 SV=2	30.33	0	0	0	0			#N/A
sp|Q7LGA3|HS2ST_HUMAN	HS2ST1	Heparan sulfate 2-O-sulfotransferase 1 OS=Homo sapiens GN=HS2ST1 PE=1 SV=1	41.85	0	0	0	0			#N/A
sp|P17096|HMGA1_HUMAN	HMGA1	High mobility group protein HMG-I/HMG-Y OS=Homo sapiens GN=HMGA1 PE=1 SV=3	11.67	0	0	0	0			#N/A
tr|Q6ZNE1|Q6ZNE1_HUMAN	EIF3A	Eukaryotic translation initiation factor 3 subunit A OS=Homo sapiens GN=EIF3A PE=2 SV=1	111.71	0	0	0	0			#N/A
tr|B4E106|B4E106_HUMAN		cDNA FLJ53399, highly similar to Monocarboxylate transporter 1 OS=Homo sapiens PE=2 SV=1	51.84	0	0	0	0			#N/A
sp|Q96J02|ITCH_HUMAN	ITCH	E3 ubiquitin-protein ligase Itchy homolog OS=Homo sapiens GN=ITCH PE=1 SV=2	102.74	0	0	0	0			#N/A
sp|Q9H6R0|DHX33_HUMAN	DHX33	Putative ATP-dependent RNA helicase DHX33 OS=Homo sapiens GN=DHX33 PE=1 SV=2	78.82	0	0	0	0			#N/A
sp|Q9NXH9|TRM1_HUMAN	TRMT1	tRNA (guanine(26)-N(2))-dimethyltransferase OS=Homo sapiens GN=TRMT1 PE=1 SV=1	72.19	0	0	0	0			#N/A
sp|P58317|ZN121_HUMAN	ZNF121	Zinc finger protein 121 OS=Homo sapiens GN=ZNF121 PE=3 SV=2	44.67	0	0	0	0			#N/A
sp|P17010|ZFX_HUMAN	ZFX	Zinc finger X-chromosomal protein OS=Homo sapiens GN=ZFX PE=2 SV=2	90.46	0	0	0	0			#N/A
sp|P13804|ETFA_HUMAN	ETFA	Electron transfer flavoprotein subunit alpha, mitochondrial OS=Homo sapiens GN=ETFA PE=1 SV=1	35.06	0	0	0	0			#N/A
sp|Q99543|DNJC2_HUMAN	DNAJC2	DnaJ homolog subfamily C member 2 OS=Homo sapiens GN=DNAJC2 PE=1 SV=4	71.95	0	0	0	0			#N/A
sp|O75351|VPS4B_HUMAN	VPS4B	Vacuolar protein sorting-associated protein 4B OS=Homo sapiens GN=VPS4B PE=1 SV=2	49.27	0	0	0	0			#N/A
sp|Q9UHR4|BI2L1_HUMAN	BAIAP2L1	Brain-specific angiogenesis inhibitor 1-associated protein 2-like protein 1 OS=Homo sapiens GN=BAIAP2L1 PE=1 SV=2	56.85	0	0	0	0			#N/A
sp|P62310|LSM3_HUMAN	LSM3	U6 snRNA-associated Sm-like protein LSm3 OS=Homo sapiens GN=LSM3 PE=1 SV=2	11.84	0	0	0	0			#N/A
sp|Q8WWC4|MAIP1_HUMAN	MAIP1	m-AAA protease-interacting protein 1, mitochondrial OS=Homo sapiens GN=MAIP1 PE=1 SV=1	32.52	0	0	0	0			#N/A
sp|Q8NB50|ZFP62_HUMAN	ZFP62	Zinc finger protein 62 homolog OS=Homo sapiens GN=ZFP62 PE=1 SV=3	102.45	0	0	0	0			#N/A
sp|A6NMX2|I4E1B_HUMAN	EIF4E1B	Eukaryotic translation initiation factor 4E type 1B OS=Homo sapiens GN=EIF4E1B PE=3 SV=3	27.58	0	0	0	0			#N/A
sp|P41240|CSK_HUMAN	CSK	Tyrosine-protein kinase CSK OS=Homo sapiens GN=CSK PE=1 SV=1	50.67	0	0	0	0			#N/A
sp|P62312|LSM6_HUMAN	LSM6	U6 snRNA-associated Sm-like protein LSm6 OS=Homo sapiens GN=LSM6 PE=1 SV=1	9.12	0	0	0	0			#N/A
sp|Q7Z628|ARHG8_HUMAN	NET1	Neuroepithelial cell-transforming gene 1 protein OS=Homo sapiens GN=NET1 PE=1 SV=1	67.7	0	0	0	0			#N/A
tr|A8K818|A8K818_HUMAN		cDNA FLJ75784, highly similar to Homo sapiens CD3E antigen, epsilon polypeptide associated protein (CD3EAP), mRNA OS=Homo sapiens PE=2 SV=1	54.92	0	0	0	0			#N/A
sp|Q02880|TOP2B_HUMAN	TOP2B	DNA topoisomerase 2-beta OS=Homo sapiens GN=TOP2B PE=1 SV=3	183.15	0	0	0	0			#N/A
sp|Q86YT6|MIB1_HUMAN	MIB1	E3 ubiquitin-protein ligase MIB1 OS=Homo sapiens GN=MIB1 PE=1 SV=1	110.07	0	0	0	0			#N/A
sp|Q9UBT6|POLK_HUMAN	POLK	DNA polymerase kappa OS=Homo sapiens GN=POLK PE=1 SV=1	98.75	0	0	0	0			#N/A
sp|O00483|NDUA4_HUMAN	NDUFA4	Cytochrome c oxidase subunit NDUFA4 OS=Homo sapiens GN=NDUFA4 PE=1 SV=1	9.36	0	0	0	0			#N/A
sp|O94992|HEXI1_HUMAN	HEXIM1	Protein HEXIM1 OS=Homo sapiens GN=HEXIM1 PE=1 SV=1	40.6	0	0	0	0			#N/A
sp|O75694|NU155_HUMAN	NUP155	Nuclear pore complex protein Nup155 OS=Homo sapiens GN=NUP155 PE=1 SV=1	155.1	0	0	0	0			#N/A
sp|Q9BZL1|UBL5_HUMAN	UBL5	Ubiquitin-like protein 5 OS=Homo sapiens GN=UBL5 PE=1 SV=1	8.54	0	0	0	0			#N/A
sp|Q5T2D3|OTUD3_HUMAN	OTUD3	OTU domain-containing protein 3 OS=Homo sapiens GN=OTUD3 PE=1 SV=1	45.1	0	0	0	0			#N/A
sp|P29144|TPP2_HUMAN	TPP2	Tripeptidyl-peptidase 2 OS=Homo sapiens GN=TPP2 PE=1 SV=4	138.26	0	0	0	0			#N/A
sp|P52735|VAV2_HUMAN	VAV2	Guanine nucleotide exchange factor VAV2 OS=Homo sapiens GN=VAV2 PE=1 SV=2	101.22	0	0	0	0			#N/A
sp|Q8WY22|BRI3B_HUMAN	BRI3BP	BRI3-binding protein OS=Homo sapiens GN=BRI3BP PE=1 SV=1	27.82	0	0	0	0			#N/A
sp|Q12996|CSTF3_HUMAN	CSTF3	Cleavage stimulation factor subunit 3 OS=Homo sapiens GN=CSTF3 PE=1 SV=1	82.87	0	0	0	0			#N/A
sp|P48059|LIMS1_HUMAN	LIMS1	LIM and senescent cell antigen-like-containing domain protein 1 OS=Homo sapiens GN=LIMS1 PE=1 SV=4	37.23	0	0	0	0			#N/A
sp|O43324|MCA3_HUMAN	EEF1E1	Eukaryotic translation elongation factor 1 epsilon-1 OS=Homo sapiens GN=EEF1E1 PE=1 SV=1	19.8	0	0	0	0			#N/A
sp|Q8N726|ARF_HUMAN	CDKN2A	Tumor suppressor ARF OS=Homo sapiens GN=CDKN2A PE=1 SV=2	13.89	0	0	0	0			#N/A
sp|Q15649|ZNHI3_HUMAN	ZNHIT3	Zinc finger HIT domain-containing protein 3 OS=Homo sapiens GN=ZNHIT3 PE=1 SV=2	17.6	0	0	0	0			#N/A
sp|Q8WXE9|STON2_HUMAN	STON2	Stonin-2 OS=Homo sapiens GN=STON2 PE=1 SV=1	101.1	0	0	0	0			#N/A
sp|O95816|BAG2_HUMAN	BAG2	BAG family molecular chaperone regulator 2 OS=Homo sapiens GN=BAG2 PE=1 SV=1	23.76	0	0	0	0			#N/A
sp|Q96CX2|KCD12_HUMAN	KCTD12	BTB/POZ domain-containing protein KCTD12 OS=Homo sapiens GN=KCTD12 PE=1 SV=1	35.68	0	0	0	0			#N/A
sp|O00217|NDUS8_HUMAN	NDUFS8	NADH dehydrogenase [ubiquinone] iron-sulfur protein 8, mitochondrial OS=Homo sapiens GN=NDUFS8 PE=1 SV=1	23.69	0	0	0	0			#N/A
sp|Q9Y2S0|RPAC2_HUMAN	POLR1D	DNA-directed RNA polymerases I and III subunit RPAC2 OS=Homo sapiens GN=POLR1D PE=1 SV=1	15.23	0	0	0	0			#N/A
sp|Q9NX00|TM160_HUMAN	TMEM160	Transmembrane protein 160 OS=Homo sapiens GN=TMEM160 PE=1 SV=1	19.65	0	0	0	0			#N/A
sp|Q7L3S4|ZN771_HUMAN	ZNF771	Zinc finger protein 771 OS=Homo sapiens GN=ZNF771 PE=1 SV=1	35.68	0	0	0	0			#N/A
sp|Q16666|IF16_HUMAN	IFI16	Gamma-interferon-inducible protein 16 OS=Homo sapiens GN=IFI16 PE=1 SV=3	88.2	0	0	0	0			#N/A
sp|O75676|KS6A4_HUMAN	RPS6KA4	Ribosomal protein S6 kinase alpha-4 OS=Homo sapiens GN=RPS6KA4 PE=1 SV=1	85.55	0	0	0	0			#N/A
sp|P04792|HSPB1_HUMAN	HSPB1	Heat shock protein beta-1 OS=Homo sapiens GN=HSPB1 PE=1 SV=2	22.77	0	0	0	0			#N/A
sp|P18887|XRCC1_HUMAN	XRCC1	DNA repair protein XRCC1 OS=Homo sapiens GN=XRCC1 PE=1 SV=2	69.43	0	0	0	0			#N/A
sp|Q3B726|RPA43_HUMAN	TWISTNB	DNA-directed RNA polymerase I subunit RPA43 OS=Homo sapiens GN=TWISTNB PE=1 SV=1	37.41	0	0	0	0			#N/A
sp|Q9Y678|COPG1_HUMAN	COPG1	Coatomer subunit gamma-1 OS=Homo sapiens GN=COPG1 PE=1 SV=1	97.66	0	0	0	0			#N/A
sp|Q8WUD1|RAB2B_HUMAN	RAB2B	Ras-related protein Rab-2B OS=Homo sapiens GN=RAB2B PE=1 SV=1	24.2	0	0	0	0			#N/A
sp|Q99741|CDC6_HUMAN	CDC6	Cell division control protein 6 homolog OS=Homo sapiens GN=CDC6 PE=1 SV=1	62.68	0	0	0	0			#N/A
sp|Q15070|OXA1L_HUMAN	OXA1L	Mitochondrial inner membrane protein OXA1L OS=Homo sapiens GN=OXA1L PE=1 SV=3	48.52	0	0	0	0			#N/A
sp|Q12770|SCAP_HUMAN	SCAP	Sterol regulatory element-binding protein cleavage-activating protein OS=Homo sapiens GN=SCAP PE=1 SV=4	139.64	0	0	0	0			#N/A
sp|B1AJZ9|FHAD1_HUMAN	FHAD1	Forkhead-associated domain-containing protein 1 OS=Homo sapiens GN=FHAD1 PE=2 SV=2	161.8	0	0	0	0			#N/A
sp|P53582|MAP11_HUMAN	METAP1	Methionine aminopeptidase 1 OS=Homo sapiens GN=METAP1 PE=1 SV=2	43.19	0	0	0	0			#N/A
sp|Q9NPA5|ZF64A_HUMAN	ZFP64	Zinc finger protein 64 homolog, isoforms 1 and 2 OS=Homo sapiens GN=ZFP64 PE=1 SV=3	74.6	0	0	0	0			#N/A
sp|O75947|ATP5H_HUMAN	ATP5H	ATP synthase subunit d, mitochondrial OS=Homo sapiens GN=ATP5H PE=1 SV=3	18.48	0	0	0	0			#N/A
sp|Q9UP83|COG5_HUMAN	COG5	Conserved oligomeric Golgi complex subunit 5 OS=Homo sapiens GN=COG5 PE=1 SV=3	92.68	0	0	0	0			#N/A
tr|Q15693|Q15693_HUMAN		5C5 OS=Homo sapiens PE=2 SV=3	19.53	0	0	0	0			#N/A
sp|P30044|PRDX5_HUMAN	PRDX5	Peroxiredoxin-5, mitochondrial OS=Homo sapiens GN=PRDX5 PE=1 SV=4	22.07	0	0	0	0			#N/A
sp|Q9UPN3|MACF1_HUMAN	MACF1	Microtubule-actin cross-linking factor 1, isoforms 1/2/3/5 OS=Homo sapiens GN=MACF1 PE=1 SV=4	837.79	0	0	12	12			#N/A
sp|P18583|SON_HUMAN	SON	Protein SON OS=Homo sapiens GN=SON PE=1 SV=4	263.66	0	0	9	9			#N/A
sp|P40429|RL13A_HUMAN	RPL13A	60S ribosomal protein L13a OS=Homo sapiens GN=RPL13A PE=1 SV=2	23.56	0	0	8	9			#N/A
sp|Q8TD26|CHD6_HUMAN	CHD6	Chromodomain-helicase-DNA-binding protein 6 OS=Homo sapiens GN=CHD6 PE=1 SV=4	305.22	0	0	7	9			#N/A
sp|Q96L21|RL10L_HUMAN	RPL10L	60S ribosomal protein L10-like OS=Homo sapiens GN=RPL10L PE=1 SV=3	24.5	0	0	6	8			#N/A
sp|Q96A33|CCD47_HUMAN	CCDC47	Coiled-coil domain-containing protein 47 OS=Homo sapiens GN=CCDC47 PE=1 SV=1	55.84	0	0	6	7			#N/A
sp|Q9BQ70|TCF25_HUMAN	TCF25	Transcription factor 25 OS=Homo sapiens GN=TCF25 PE=1 SV=1	76.62	0	0	6	6			#N/A
sp|P50991|TCPD_HUMAN	CCT4	T-complex protein 1 subunit delta OS=Homo sapiens GN=CCT4 PE=1 SV=4	57.89	0	0	6	6			#N/A
sp|Q13123|RED_HUMAN	IK	Protein Red OS=Homo sapiens GN=IK PE=1 SV=3	65.56	0	0	6	6			#N/A
sp|Q92922|SMRC1_HUMAN	SMARCC1	SWI/SNF complex subunit SMARCC1 OS=Homo sapiens GN=SMARCC1 PE=1 SV=3	122.79	0	0	5	8			#N/A
sp|Q68DK7|MSL1_HUMAN	MSL1	Male-specific lethal 1 homolog OS=Homo sapiens GN=MSL1 PE=1 SV=3	67.09	0	0	5	7			#N/A
sp|Q9UQE7|SMC3_HUMAN	SMC3	Structural maintenance of chromosomes protein 3 OS=Homo sapiens GN=SMC3 PE=1 SV=2	141.45	0	0	5	5			#N/A
sp|Q14527|HLTF_HUMAN	HLTF	Helicase-like transcription factor OS=Homo sapiens GN=HLTF PE=1 SV=2	113.86	0	0	5	5			#N/A
sp|O00257|CBX4_HUMAN	CBX4	E3 SUMO-protein ligase CBX4 OS=Homo sapiens GN=CBX4 PE=1 SV=3	61.33	0	0	5	5			#N/A
sp|P61619|S61A1_HUMAN	SEC61A1	Protein transport protein Sec61 subunit alpha isoform 1 OS=Homo sapiens GN=SEC61A1 PE=1 SV=2	52.23	0	0	4	6			#N/A
sp|Q9NZJ7|MTCH1_HUMAN	MTCH1	Mitochondrial carrier homolog 1 OS=Homo sapiens GN=MTCH1 PE=1 SV=1	41.52	0	0	4	6			#N/A
sp|Q86VP6|CAND1_HUMAN	CAND1	Cullin-associated NEDD8-dissociated protein 1 OS=Homo sapiens GN=CAND1 PE=1 SV=2	136.29	0	0	4	5			#N/A
sp|Q7L0Y3|MRRP1_HUMAN	TRMT10C	Mitochondrial ribonuclease P protein 1 OS=Homo sapiens GN=TRMT10C PE=1 SV=2	47.32	0	0	4	5			#N/A
sp|Q9NTI5|PDS5B_HUMAN	PDS5B	Sister chromatid cohesion protein PDS5 homolog B OS=Homo sapiens GN=PDS5B PE=1 SV=1	164.56	0	0	4	5			#N/A
sp|P98179|RBM3_HUMAN	RBM3	RNA-binding protein 3 OS=Homo sapiens GN=RBM3 PE=1 SV=1	17.16	0	0	4	5			#N/A
sp|Q96Q89|KI20B_HUMAN	KIF20B	Kinesin-like protein KIF20B OS=Homo sapiens GN=KIF20B PE=1 SV=3	210.5	0	0	4	5			#N/A
sp|Q8IWI9|MGAP_HUMAN	MGA	MAX gene-associated protein OS=Homo sapiens GN=MGA PE=1 SV=3	331.63	0	0	4	5			#N/A
sp|Q9C0J8|WDR33_HUMAN	WDR33	pre-mRNA 3' end processing protein WDR33 OS=Homo sapiens GN=WDR33 PE=1 SV=2	145.8	0	0	4	5			#N/A
sp|P61927|RL37_HUMAN	RPL37	60S ribosomal protein L37 OS=Homo sapiens GN=RPL37 PE=1 SV=2	11.07	0	0	4	5			#N/A
sp|Q9Y4A5|TRRAP_HUMAN	TRRAP	Transformation/transcription domain-associated protein OS=Homo sapiens GN=TRRAP PE=1 SV=3	437.32	0	0	4	4			#N/A
sp|Q14204|DYHC1_HUMAN	DYNC1H1	Cytoplasmic dynein 1 heavy chain 1 OS=Homo sapiens GN=DYNC1H1 PE=1 SV=5	532.07	0	0	4	4			#N/A
sp|P0CB38|PAB4L_HUMAN	PABPC4L	Polyadenylate-binding protein 4-like OS=Homo sapiens GN=PABPC4L PE=2 SV=1	41.83	0	0	4	4			#N/A
sp|Q9Y3T9|NOC2L_HUMAN	NOC2L	Nucleolar complex protein 2 homolog OS=Homo sapiens GN=NOC2L PE=1 SV=4	84.87	0	0	4	4			#N/A
sp|Q8N5F7|NKAP_HUMAN	NKAP	NF-kappa-B-activating protein OS=Homo sapiens GN=NKAP PE=1 SV=1	47.11	0	0	4	4			#N/A
sp|Q969S3|ZN622_HUMAN	ZNF622	Zinc finger protein 622 OS=Homo sapiens GN=ZNF622 PE=1 SV=1	54.24	0	0	4	4			#N/A
sp|Q96GD4|AURKB_HUMAN	AURKB	Aurora kinase B OS=Homo sapiens GN=AURKB PE=1 SV=3	39.29	1	1	3	3			#N/A
sp|Q9Y4C2|TCAF1_HUMAN	TCAF1	TRPM8 channel-associated factor 1 OS=Homo sapiens GN=TCAF1 PE=1 SV=3	102.06	0	0	3	6			#N/A
sp|Q96P70|IPO9_HUMAN	IPO9	Importin-9 OS=Homo sapiens GN=IPO9 PE=1 SV=3	115.89	0	0	3	5			#N/A
sp|P23258|TBG1_HUMAN	TUBG1	Tubulin gamma-1 chain OS=Homo sapiens GN=TUBG1 PE=1 SV=2	51.14	0	0	3	5			#N/A
sp|P61960|UFM1_HUMAN	UFM1	Ubiquitin-fold modifier 1 OS=Homo sapiens GN=UFM1 PE=1 SV=1	9.11	0	0	3	4			#N/A
sp|Q12816|TROP_HUMAN	TRO	Trophinin OS=Homo sapiens GN=TRO PE=1 SV=3	143.63	0	0	3	4			#N/A
sp|P09110|THIK_HUMAN	ACAA1	3-ketoacyl-CoA thiolase, peroxisomal OS=Homo sapiens GN=ACAA1 PE=1 SV=2	44.26	0	0	3	4			#N/A
sp|Q8IWA0|WDR75_HUMAN	WDR75	WD repeat-containing protein 75 OS=Homo sapiens GN=WDR75 PE=1 SV=1	94.44	0	0	3	4			#N/A
sp|Q15434|RBMS2_HUMAN	RBMS2	RNA-binding motif, single-stranded-interacting protein 2 OS=Homo sapiens GN=RBMS2 PE=1 SV=1	43.93	0	0	3	4			#N/A
sp|Q8IWX8|CHERP_HUMAN	CHERP	Calcium homeostasis endoplasmic reticulum protein OS=Homo sapiens GN=CHERP PE=1 SV=3	103.64	0	0	3	4			#N/A
sp|Q8N8A6|DDX51_HUMAN	DDX51	ATP-dependent RNA helicase DDX51 OS=Homo sapiens GN=DDX51 PE=1 SV=3	72.41	0	0	3	4			#N/A
sp|O43167|ZBT24_HUMAN	ZBTB24	Zinc finger and BTB domain-containing protein 24 OS=Homo sapiens GN=ZBTB24 PE=1 SV=2	78.23	0	0	3	4			#N/A
sp|Q5VTL8|PR38B_HUMAN	PRPF38B	Pre-mRNA-splicing factor 38B OS=Homo sapiens GN=PRPF38B PE=1 SV=1	64.43	0	0	3	3			#N/A
sp|Q9P2N5|RBM27_HUMAN	RBM27	RNA-binding protein 27 OS=Homo sapiens GN=RBM27 PE=1 SV=2	118.64	0	0	3	3			#N/A
sp|Q96DP5|FMT_HUMAN	MTFMT	Methionyl-tRNA formyltransferase, mitochondrial OS=Homo sapiens GN=MTFMT PE=1 SV=2	43.8	0	0	3	3			#N/A
sp|Q9HCS7|SYF1_HUMAN	XAB2	Pre-mRNA-splicing factor SYF1 OS=Homo sapiens GN=XAB2 PE=1 SV=2	99.95	0	0	3	3			#N/A
sp|Q13523|PRP4B_HUMAN	PRPF4B	Serine/threonine-protein kinase PRP4 homolog OS=Homo sapiens GN=PRPF4B PE=1 SV=3	116.92	0	0	3	3			#N/A
sp|Q9UNK9|ANGE1_HUMAN	ANGEL1	Protein angel homolog 1 OS=Homo sapiens GN=ANGEL1 PE=1 SV=1	75.23	0	0	3	3			#N/A
sp|P52756|RBM5_HUMAN	RBM5	RNA-binding protein 5 OS=Homo sapiens GN=RBM5 PE=1 SV=2	92.1	0	0	3	3			#N/A
sp|Q15334|L2GL1_HUMAN	LLGL1	Lethal(2) giant larvae protein homolog 1 OS=Homo sapiens GN=LLGL1 PE=1 SV=3	115.35	0	0	3	3			#N/A
sp|Q13547|HDAC1_HUMAN	HDAC1	Histone deacetylase 1 OS=Homo sapiens GN=HDAC1 PE=1 SV=1	55.07	0	0	3	3			#N/A
sp|Q12830|BPTF_HUMAN	BPTF	Nucleosome-remodeling factor subunit BPTF OS=Homo sapiens GN=BPTF PE=1 SV=3	338.05	0	0	3	3			#N/A
sp|O15294|OGT1_HUMAN	OGT	UDP-N-acetylglucosamine--peptide N-acetylglucosaminyltransferase 110 kDa subunit OS=Homo sapiens GN=OGT PE=1 SV=3	116.85	0	0	3	3			#N/A
sp|P23588|IF4B_HUMAN	EIF4B	Eukaryotic translation initiation factor 4B OS=Homo sapiens GN=EIF4B PE=1 SV=2	69.11	0	0	3	3			#N/A
sp|Q96KQ7|EHMT2_HUMAN	EHMT2	Histone-lysine N-methyltransferase EHMT2 OS=Homo sapiens GN=EHMT2 PE=1 SV=3	132.29	0	0	3	3			#N/A
sp|O95059|RPP14_HUMAN	RPP14	Ribonuclease P protein subunit p14 OS=Homo sapiens GN=RPP14 PE=1 SV=3	13.68	0	0	3	3			#N/A
sp|Q6L8Q7|PDE12_HUMAN	PDE12	2',5'-phosphodiesterase 12 OS=Homo sapiens GN=PDE12 PE=1 SV=2	67.31	0	0	3	3			#N/A
sp|Q9Y6X9|MORC2_HUMAN	MORC2	MORC family CW-type zinc finger protein 2 OS=Homo sapiens GN=MORC2 PE=1 SV=2	117.75	0	0	3	3			#N/A
sp|O75592|MYCB2_HUMAN	MYCBP2	E3 ubiquitin-protein ligase MYCBP2 OS=Homo sapiens GN=MYCBP2 PE=1 SV=3	509.76	0	0	3	3			#N/A
sp|Q9H9A6|LRC40_HUMAN	LRRC40	Leucine-rich repeat-containing protein 40 OS=Homo sapiens GN=LRRC40 PE=1 SV=1	68.21	0	0	3	3			#N/A
sp|Q5H9F3|BCORL_HUMAN	BCORL1	BCL-6 corepressor-like protein 1 OS=Homo sapiens GN=BCORL1 PE=1 SV=1	182.41	0	0	3	3			#N/A
sp|P48643|TCPE_HUMAN	CCT5	T-complex protein 1 subunit epsilon OS=Homo sapiens GN=CCT5 PE=1 SV=1	59.63	2	3	2	2			#N/A
sp|P22234|PUR6_HUMAN	PAICS	Multifunctional protein ADE2 OS=Homo sapiens GN=PAICS PE=1 SV=3	47.05	3	3	2	2			#N/A
sp|P22102|PUR2_HUMAN	GART	Trifunctional purine biosynthetic protein adenosine-3 OS=Homo sapiens GN=GART PE=1 SV=1	107.7	2	2	2	2			#N/A
sp|Q96DI7|SNR40_HUMAN	SNRNP40	U5 small nuclear ribonucleoprotein 40 kDa protein OS=Homo sapiens GN=SNRNP40 PE=1 SV=1	39.29	2	2	2	2			#N/A
sp|P10412|H14_HUMAN	HIST1H1E	Histone H1.4 OS=Homo sapiens GN=HIST1H1E PE=1 SV=2	21.85	0	0	2	21			#N/A
tr|A0A1W2PP35|A0A1W2PP35_HUMAN	HNRNPU	Heterogeneous nuclear ribonucleoprotein U (Fragment) OS=Homo sapiens GN=HNRNPU PE=4 SV=1	80.6	0	0	2	20			#N/A
sp|O95071|UBR5_HUMAN	UBR5	E3 ubiquitin-protein ligase UBR5 OS=Homo sapiens GN=UBR5 PE=1 SV=2	309.16	0	0	2	4			#N/A
sp|Q8NEZ4|KMT2C_HUMAN	KMT2C	Histone-lysine N-methyltransferase 2C OS=Homo sapiens GN=KMT2C PE=1 SV=3	541.03	0	0	2	4			#N/A
sp|Q5T440|CAF17_HUMAN	IBA57	Putative transferase CAF17, mitochondrial OS=Homo sapiens GN=IBA57 PE=1 SV=1	38.13	0	0	2	4			#N/A
sp|Q9NU22|MDN1_HUMAN	MDN1	Midasin OS=Homo sapiens GN=MDN1 PE=1 SV=2	632.42	0	0	2	3			#N/A
sp|Q9UI26|IPO11_HUMAN	IPO11	Importin-11 OS=Homo sapiens GN=IPO11 PE=1 SV=1	112.46	0	0	2	3			#N/A
sp|P30419|NMT1_HUMAN	NMT1	Glycylpeptide N-tetradecanoyltransferase 1 OS=Homo sapiens GN=NMT1 PE=1 SV=2	56.77	0	0	2	3			#N/A
sp|Q7Z6Z7|HUWE1_HUMAN	HUWE1	E3 ubiquitin-protein ligase HUWE1 OS=Homo sapiens GN=HUWE1 PE=1 SV=3	481.59	0	0	2	3			#N/A
sp|P11177|ODPB_HUMAN	PDHB	Pyruvate dehydrogenase E1 component subunit beta, mitochondrial OS=Homo sapiens GN=PDHB PE=1 SV=3	39.21	0	0	2	3			#N/A
sp|Q96S59|RANB9_HUMAN	RANBP9	Ran-binding protein 9 OS=Homo sapiens GN=RANBP9 PE=1 SV=1	77.8	0	0	2	3			#N/A
sp|O00165|HAX1_HUMAN	HAX1	HCLS1-associated protein X-1 OS=Homo sapiens GN=HAX1 PE=1 SV=2	31.6	0	0	2	3			#N/A
sp|Q96SZ6|CK5P1_HUMAN	CDK5RAP1	CDK5 regulatory subunit-associated protein 1 OS=Homo sapiens GN=CDK5RAP1 PE=1 SV=2	67.65	0	0	2	3			#N/A
sp|Q96RL1|UIMC1_HUMAN	UIMC1	BRCA1-A complex subunit RAP80 OS=Homo sapiens GN=UIMC1 PE=1 SV=2	79.68	0	0	2	3			#N/A
sp|Q9ULV3|CIZ1_HUMAN	CIZ1	Cip1-interacting zinc finger protein OS=Homo sapiens GN=CIZ1 PE=1 SV=2	99.98	0	0	2	3			#N/A
sp|P23458|JAK1_HUMAN	JAK1	Tyrosine-protein kinase JAK1 OS=Homo sapiens GN=JAK1 PE=1 SV=2	133.19	0	0	2	3			#N/A
sp|Q9NPC7|MYNN_HUMAN	MYNN	Myoneurin OS=Homo sapiens GN=MYNN PE=1 SV=1	68.64	0	0	2	3			#N/A
sp|Q9BWG6|SCNM1_HUMAN	SCNM1	Sodium channel modifier 1 OS=Homo sapiens GN=SCNM1 PE=1 SV=1	25.93	0	0	2	3			#N/A
sp|Q9BVA0|KTNB1_HUMAN	KATNB1	Katanin p80 WD40 repeat-containing subunit B1 OS=Homo sapiens GN=KATNB1 PE=1 SV=1	72.29	0	0	2	3			#N/A
sp|Q9ULR5|PAI2B_HUMAN	PAIP2B	Polyadenylate-binding protein-interacting protein 2B OS=Homo sapiens GN=PAIP2B PE=1 SV=2	14.23	0	0	2	3			#N/A
sp|P68363|TBA1B_HUMAN	TUBA1B	Tubulin alpha-1B chain OS=Homo sapiens GN=TUBA1B PE=1 SV=1	50.12	0	0	2	3			#N/A
tr|Q59GZ7|Q59GZ7_HUMAN		PABPC4 protein variant (Fragment) OS=Homo sapiens PE=2 SV=1	38.04	0	0	2	3			#N/A
sp|O15131|IMA6_HUMAN	KPNA5	Importin subunit alpha-6 OS=Homo sapiens GN=KPNA5 PE=1 SV=2	60.31	0	0	2	2			#N/A
sp|O95299|NDUAA_HUMAN	NDUFA10	NADH dehydrogenase [ubiquinone] 1 alpha subcomplex subunit 10, mitochondrial OS=Homo sapiens GN=NDUFA10 PE=1 SV=1	40.72	0	0	2	2			#N/A
sp|P33176|KINH_HUMAN	KIF5B	Kinesin-1 heavy chain OS=Homo sapiens GN=KIF5B PE=1 SV=1	109.62	0	0	2	2			#N/A
sp|O95639|CPSF4_HUMAN	CPSF4	Cleavage and polyadenylation specificity factor subunit 4 OS=Homo sapiens GN=CPSF4 PE=1 SV=1	30.23	0	0	2	2			#N/A
sp|P78312|F193A_HUMAN	FAM193A	Protein FAM193A OS=Homo sapiens GN=FAM193A PE=1 SV=2	139.9	0	0	2	2			#N/A
sp|O15372|EIF3H_HUMAN	EIF3H	Eukaryotic translation initiation factor 3 subunit H OS=Homo sapiens GN=EIF3H PE=1 SV=1	39.91	0	0	2	2			#N/A
sp|Q9Y3A4|RRP7A_HUMAN	RRP7A	Ribosomal RNA-processing protein 7 homolog A OS=Homo sapiens GN=RRP7A PE=1 SV=2	32.31	0	0	2	2			#N/A
sp|Q9NRN7|ADPPT_HUMAN	AASDHPPT	L-aminoadipate-semialdehyde dehydrogenase-phosphopantetheinyl transferase OS=Homo sapiens GN=AASDHPPT PE=1 SV=2	35.75	0	0	2	2			#N/A
sp|P06400|RB_HUMAN	RB1	Retinoblastoma-associated protein OS=Homo sapiens GN=RB1 PE=1 SV=2	106.09	0	0	2	2			#N/A
sp|P23381|SYWC_HUMAN	WARS	Tryptophan--tRNA ligase, cytoplasmic OS=Homo sapiens GN=WARS PE=1 SV=2	53.13	0	0	2	2			#N/A
sp|Q15477|SKIV2_HUMAN	SKIV2L	Helicase SKI2W OS=Homo sapiens GN=SKIV2L PE=1 SV=3	137.67	0	0	2	2			#N/A
sp|Q53GQ0|DHB12_HUMAN	HSD17B12	Very-long-chain 3-oxoacyl-CoA reductase OS=Homo sapiens GN=HSD17B12 PE=1 SV=2	34.3	0	0	2	2			#N/A
sp|O60333|KIF1B_HUMAN	KIF1B	Kinesin-like protein KIF1B OS=Homo sapiens GN=KIF1B PE=1 SV=5	204.35	0	0	2	2			#N/A
sp|Q9H4W6|COE3_HUMAN	EBF3	Transcription factor COE3 OS=Homo sapiens GN=EBF3 PE=1 SV=2	64.82	0	0	2	2			#N/A
sp|Q8IYB3|SRRM1_HUMAN	SRRM1	Serine/arginine repetitive matrix protein 1 OS=Homo sapiens GN=SRRM1 PE=1 SV=2	102.27	0	0	2	2			#N/A
sp|Q8TER5|ARH40_HUMAN	ARHGEF40	Rho guanine nucleotide exchange factor 40 OS=Homo sapiens GN=ARHGEF40 PE=1 SV=3	164.56	0	0	2	2			#N/A
sp|Q9H078|CLPB_HUMAN	CLPB	Caseinolytic peptidase B protein homolog OS=Homo sapiens GN=CLPB PE=1 SV=1	78.68	0	0	2	2			#N/A
sp|Q969F1|TF3C6_HUMAN	GTF3C6	General transcription factor 3C polypeptide 6 OS=Homo sapiens GN=GTF3C6 PE=1 SV=1	24.03	0	0	2	2			#N/A
sp|Q9UBN7|HDAC6_HUMAN	HDAC6	Histone deacetylase 6 OS=Homo sapiens GN=HDAC6 PE=1 SV=2	131.34	0	0	2	2			#N/A
sp|P78406|RAE1L_HUMAN	RAE1	mRNA export factor OS=Homo sapiens GN=RAE1 PE=1 SV=1	40.94	0	0	2	2			#N/A
sp|O60518|RNBP6_HUMAN	RANBP6	Ran-binding protein 6 OS=Homo sapiens GN=RANBP6 PE=1 SV=2	124.63	0	0	2	2			#N/A
sp|Q96EK7|F120B_HUMAN	FAM120B	Constitutive coactivator of peroxisome proliferator-activated receptor gamma OS=Homo sapiens GN=FAM120B PE=1 SV=1	103.72	0	0	2	2			#N/A
sp|Q9P2D1|CHD7_HUMAN	CHD7	Chromodomain-helicase-DNA-binding protein 7 OS=Homo sapiens GN=CHD7 PE=1 SV=3	335.72	0	0	2	2			#N/A
sp|Q6IN84|MRM1_HUMAN	MRM1	rRNA methyltransferase 1, mitochondrial OS=Homo sapiens GN=MRM1 PE=1 SV=1	38.61	0	0	2	2			#N/A
sp|P36776|LONM_HUMAN	LONP1	Lon protease homolog, mitochondrial OS=Homo sapiens GN=LONP1 PE=1 SV=2	106.42	0	0	2	2			#N/A
sp|O00255|MEN1_HUMAN	MEN1	Menin OS=Homo sapiens GN=MEN1 PE=1 SV=4	67.98	0	0	2	2			#N/A
sp|O15027|SC16A_HUMAN	SEC16A	Protein transport protein Sec16A OS=Homo sapiens GN=SEC16A PE=1 SV=3	233.37	0	0	2	2			#N/A
sp|P26639|SYTC_HUMAN	TARS	Threonine--tRNA ligase, cytoplasmic OS=Homo sapiens GN=TARS PE=1 SV=3	83.38	0	0	2	2			#N/A
sp|O95707|RPP29_HUMAN	POP4	Ribonuclease P protein subunit p29 OS=Homo sapiens GN=POP4 PE=1 SV=2	25.41	0	0	2	2			#N/A
sp|Q504Q3|PAN2_HUMAN	PAN2	PAB-dependent poly(A)-specific ribonuclease subunit PAN2 OS=Homo sapiens GN=PAN2 PE=1 SV=3	135.28	0	0	2	2			#N/A
sp|O43776|SYNC_HUMAN	NARS	Asparagine--tRNA ligase, cytoplasmic OS=Homo sapiens GN=NARS PE=1 SV=1	62.9	0	0	2	2			#N/A
sp|Q9P1Y6|PHRF1_HUMAN	PHRF1	PHD and RING finger domain-containing protein 1 OS=Homo sapiens GN=PHRF1 PE=1 SV=3	178.56	0	0	2	2			#N/A
sp|Q12834|CDC20_HUMAN	CDC20	Cell division cycle protein 20 homolog OS=Homo sapiens GN=CDC20 PE=1 SV=2	54.69	0	0	2	2			#N/A
sp|Q9BUR4|WAP53_HUMAN	WRAP53	Telomerase Cajal body protein 1 OS=Homo sapiens GN=WRAP53 PE=1 SV=1	59.27	0	0	2	2			#N/A
sp|Q92797|SYMPK_HUMAN	SYMPK	Symplekin OS=Homo sapiens GN=SYMPK PE=1 SV=2	141.06	0	0	2	2			#N/A
sp|Q96MU7|YTDC1_HUMAN	YTHDC1	YTH domain-containing protein 1 OS=Homo sapiens GN=YTHDC1 PE=1 SV=3	84.65	0	0	2	2			#N/A
sp|Q15054|DPOD3_HUMAN	POLD3	DNA polymerase delta subunit 3 OS=Homo sapiens GN=POLD3 PE=1 SV=2	51.37	0	0	2	2			#N/A
sp|Q6IBW4|CNDH2_HUMAN	NCAPH2	Condensin-2 complex subunit H2 OS=Homo sapiens GN=NCAPH2 PE=1 SV=1	68.18	0	0	2	2			#N/A
sp|Q0VDF9|HSP7E_HUMAN	HSPA14	Heat shock 70 kDa protein 14 OS=Homo sapiens GN=HSPA14 PE=1 SV=1	54.76	0	0	2	2			#N/A
sp|Q8TEK3|DOT1L_HUMAN	DOT1L	Histone-lysine N-methyltransferase, H3 lysine-79 specific OS=Homo sapiens GN=DOT1L PE=1 SV=2	184.74	0	0	2	2			#N/A
sp|P53985|MOT1_HUMAN	SLC16A1	Monocarboxylate transporter 1 OS=Homo sapiens GN=SLC16A1 PE=1 SV=3	53.91	0	0	2	2			#N/A
sp|Q9BRP1|PDD2L_HUMAN	PDCD2L	Programmed cell death protein 2-like OS=Homo sapiens GN=PDCD2L PE=1 SV=1	39.39	0	0	2	2			#N/A
sp|Q7L2H7|EIF3M_HUMAN	EIF3M	Eukaryotic translation initiation factor 3 subunit M OS=Homo sapiens GN=EIF3M PE=1 SV=1	42.48	0	0	2	2			#N/A
sp|P15927|RFA2_HUMAN	RPA2	Replication protein A 32 kDa subunit OS=Homo sapiens GN=RPA2 PE=1 SV=1	29.23	0	0	2	2			#N/A
sp|Q05513|KPCZ_HUMAN	PRKCZ	Protein kinase C zeta type OS=Homo sapiens GN=PRKCZ PE=1 SV=4	67.62	0	0	2	2			#N/A
sp|O75477|ERLN1_HUMAN	ERLIN1	Erlin-1 OS=Homo sapiens GN=ERLIN1 PE=1 SV=1	38.9	0	0	2	2			#N/A
sp|P34932|HSP74_HUMAN	HSPA4	Heat shock 70 kDa protein 4 OS=Homo sapiens GN=HSPA4 PE=1 SV=4	94.27	0	0	2	2			#N/A
sp|P05412|JUN_HUMAN	JUN	Transcription factor AP-1 OS=Homo sapiens GN=JUN PE=1 SV=2	35.65	0	0	2	2			#N/A
sp|Q7Z736|PKHH3_HUMAN	PLEKHH3	Pleckstrin homology domain-containing family H member 3 OS=Homo sapiens GN=PLEKHH3 PE=1 SV=2	85.26	0	0	2	2			#N/A
sp|P29375|KDM5A_HUMAN	KDM5A	Lysine-specific demethylase 5A OS=Homo sapiens GN=KDM5A PE=1 SV=3	191.97	0	0	2	2			#N/A
sp|Q13838|DX39B_HUMAN	DDX39B	Spliceosome RNA helicase DDX39B OS=Homo sapiens GN=DDX39B PE=1 SV=1	48.96	0	0	2	2			#N/A
sp|Q4VCS5|AMOT_HUMAN	AMOT	Angiomotin OS=Homo sapiens GN=AMOT PE=1 SV=1	118.01	0	0	2	2			#N/A
sp|O14734|ACOT8_HUMAN	ACOT8	Acyl-coenzyme A thioesterase 8 OS=Homo sapiens GN=ACOT8 PE=1 SV=1	35.89	0	0	2	2			#N/A
sp|P32780|TF2H1_HUMAN	GTF2H1	General transcription factor IIH subunit 1 OS=Homo sapiens GN=GTF2H1 PE=1 SV=1	61.99	0	0	2	2			#N/A
sp|O15344|TRI18_HUMAN	MID1	E3 ubiquitin-protein ligase Midline-1 OS=Homo sapiens GN=MID1 PE=1 SV=1	75.2	0	0	2	2			#N/A
sp|P17026|ZNF22_HUMAN	ZNF22	Zinc finger protein 22 OS=Homo sapiens GN=ZNF22 PE=1 SV=3	25.9	0	0	2	2			#N/A
sp|Q13472|TOP3A_HUMAN	TOP3A	DNA topoisomerase 3-alpha OS=Homo sapiens GN=TOP3A PE=1 SV=1	112.3	0	0	2	2			#N/A
sp|Q9Y4Z0|LSM4_HUMAN	LSM4	U6 snRNA-associated Sm-like protein LSm4 OS=Homo sapiens GN=LSM4 PE=1 SV=1	15.34	0	0	2	2			#N/A
sp|Q8IX12|CCAR1_HUMAN	CCAR1	Cell division cycle and apoptosis regulator protein 1 OS=Homo sapiens GN=CCAR1 PE=1 SV=2	132.74	0	0	2	2			#N/A
sp|P27708|PYR1_HUMAN	CAD	CAD protein OS=Homo sapiens GN=CAD PE=1 SV=3	242.83	0	0	2	2			#N/A
sp|P23193|TCEA1_HUMAN	TCEA1	Transcription elongation factor A protein 1 OS=Homo sapiens GN=TCEA1 PE=1 SV=2	33.95	0	0	2	2			#N/A
sp|Q00610|CLH1_HUMAN	CLTC	Clathrin heavy chain 1 OS=Homo sapiens GN=CLTC PE=1 SV=5	191.49	0	0	2	2			#N/A
sp|Q9UKV3|ACINU_HUMAN	ACIN1	Apoptotic chromatin condensation inducer in the nucleus OS=Homo sapiens GN=ACIN1 PE=1 SV=2	151.77	0	0	2	2			#N/A
sp|Q9UK45|LSM7_HUMAN	LSM7	U6 snRNA-associated Sm-like protein LSm7 OS=Homo sapiens GN=LSM7 PE=1 SV=1	11.6	0	0	2	2			#N/A
sp|P19623|SPEE_HUMAN	SRM	Spermidine synthase OS=Homo sapiens GN=SRM PE=1 SV=1	33.8	0	0	2	2			#N/A
sp|P62979|RS27A_HUMAN	RPS27A	Ubiquitin-40S ribosomal protein S27a OS=Homo sapiens GN=RPS27A PE=1 SV=2	17.95	0	0	2	2			#N/A
sp|Q9BWJ5|SF3B5_HUMAN	SF3B5	Splicing factor 3B subunit 5 OS=Homo sapiens GN=SF3B5 PE=1 SV=1	10.13	0	0	2	2			#N/A
sp|P16402|H13_HUMAN	HIST1H1D	Histone H1.3 OS=Homo sapiens GN=HIST1H1D PE=1 SV=2	22.34	0	0	2	2			#N/A
sp|Q8IVG5|SAM9L_HUMAN	SAMD9L	Sterile alpha motif domain-containing protein 9-like OS=Homo sapiens GN=SAMD9L PE=1 SV=2	184.42	0	0	2	2			#N/A
sp|P14174|MIF_HUMAN	MIF	Macrophage migration inhibitory factor OS=Homo sapiens GN=MIF PE=1 SV=4	12.47	3	4	1	1			#N/A
sp|P23526|SAHH_HUMAN	AHCY	Adenosylhomocysteinase OS=Homo sapiens GN=AHCY PE=1 SV=4	47.69	3	3	1	1			#N/A
sp|P47756|CAPZB_HUMAN	CAPZB	F-actin-capping protein subunit beta OS=Homo sapiens GN=CAPZB PE=1 SV=4	31.33	2	2	1	1			#N/A
sp|P50990|TCPQ_HUMAN	CCT8	T-complex protein 1 subunit theta OS=Homo sapiens GN=CCT8 PE=1 SV=4	59.58	2	2	1	1			#N/A
sp|O00422|SAP18_HUMAN	SAP18	Histone deacetylase complex subunit SAP18 OS=Homo sapiens GN=SAP18 PE=1 SV=1	17.55	1	2	1	2			#N/A
sp|Q9NR12|PDLI7_HUMAN	PDLIM7	PDZ and LIM domain protein 7 OS=Homo sapiens GN=PDLIM7 PE=1 SV=1	49.81	1	1	1	2			#N/A
sp|Q9NVI1|FANCI_HUMAN	FANCI	Fanconi anemia group I protein OS=Homo sapiens GN=FANCI PE=1 SV=4	149.23	0	0	1	3			#N/A
sp|Q8N8D1|PDCD7_HUMAN	PDCD7	Programmed cell death protein 7 OS=Homo sapiens GN=PDCD7 PE=1 SV=1	54.67	0	0	1	3			#N/A
sp|Q99959|PKP2_HUMAN	PKP2	Plakophilin-2 OS=Homo sapiens GN=PKP2 PE=1 SV=2	97.35	0	0	1	3			#N/A
sp|O75027|ABCB7_HUMAN	ABCB7	ATP-binding cassette sub-family B member 7, mitochondrial OS=Homo sapiens GN=ABCB7 PE=1 SV=2	82.59	0	0	1	2			#N/A
sp|Q9HCC0|MCCB_HUMAN	MCCC2	Methylcrotonoyl-CoA carboxylase beta chain, mitochondrial OS=Homo sapiens GN=MCCC2 PE=1 SV=1	61.29	0	0	1	2			#N/A
sp|P39210|MPV17_HUMAN	MPV17	Protein Mpv17 OS=Homo sapiens GN=MPV17 PE=1 SV=1	19.72	0	0	1	2			#N/A
sp|Q99943|PLCA_HUMAN	AGPAT1	1-acyl-sn-glycerol-3-phosphate acyltransferase alpha OS=Homo sapiens GN=AGPAT1 PE=1 SV=2	31.7	0	0	1	2			#N/A
sp|Q9H5U6|ZCHC4_HUMAN	ZCCHC4	Zinc finger CCHC domain-containing protein 4 OS=Homo sapiens GN=ZCCHC4 PE=1 SV=3	58.97	0	0	1	2			#N/A
sp|Q9Y5B6|PAXB1_HUMAN	PAXBP1	PAX3- and PAX7-binding protein 1 OS=Homo sapiens GN=PAXBP1 PE=1 SV=2	104.74	0	0	1	2			#N/A
sp|P58107|EPIPL_HUMAN	EPPK1	Epiplakin OS=Homo sapiens GN=EPPK1 PE=1 SV=2	555.28	0	0	1	2			#N/A
sp|Q66K74|MAP1S_HUMAN	MAP1S	Microtubule-associated protein 1S OS=Homo sapiens GN=MAP1S PE=1 SV=2	112.14	0	0	1	2			#N/A
sp|Q96L91|EP400_HUMAN	EP400	E1A-binding protein p400 OS=Homo sapiens GN=EP400 PE=1 SV=4	343.28	0	0	1	2			#N/A
sp|P21675|TAF1_HUMAN	TAF1	Transcription initiation factor TFIID subunit 1 OS=Homo sapiens GN=TAF1 PE=1 SV=2	212.54	0	0	1	2			#N/A
sp|P58546|MTPN_HUMAN	MTPN	Myotrophin OS=Homo sapiens GN=MTPN PE=1 SV=2	12.89	1	1	1	1			#N/A
sp|Q68CQ4|DIEXF_HUMAN	DIEXF	Digestive organ expansion factor homolog OS=Homo sapiens GN=DIEXF PE=1 SV=2	87	0	0	1	2			#N/A
sp|O75306|NDUS2_HUMAN	NDUFS2	NADH dehydrogenase [ubiquinone] iron-sulfur protein 2, mitochondrial OS=Homo sapiens GN=NDUFS2 PE=1 SV=2	52.51	0	0	1	2			#N/A
sp|O96019|ACL6A_HUMAN	ACTL6A	Actin-like protein 6A OS=Homo sapiens GN=ACTL6A PE=1 SV=1	47.43	0	0	1	2			#N/A
sp|O75663|TIPRL_HUMAN	TIPRL	TIP41-like protein OS=Homo sapiens GN=TIPRL PE=1 SV=2	31.42	0	0	1	2			#N/A
sp|O94864|ST65G_HUMAN	SUPT7L	STAGA complex 65 subunit gamma OS=Homo sapiens GN=SUPT7L PE=1 SV=1	46.16	0	0	1	2			#N/A
sp|P86452|ZBED6_HUMAN	ZBED6	Zinc finger BED domain-containing protein 6 OS=Homo sapiens GN=ZBED6 PE=3 SV=1	109.9	0	0	1	2			#N/A
sp|Q99590|SCAFB_HUMAN	SCAF11	Protein SCAF11 OS=Homo sapiens GN=SCAF11 PE=1 SV=2	164.55	0	0	1	2			#N/A
sp|P15311|EZRI_HUMAN	EZR	Ezrin OS=Homo sapiens GN=EZR PE=1 SV=4	69.37	0	0	1	2			#N/A
sp|Q15056|IF4H_HUMAN	EIF4H	Eukaryotic translation initiation factor 4H OS=Homo sapiens GN=EIF4H PE=1 SV=5	27.37	0	0	1	2			#N/A
sp|Q8WVX9|FACR1_HUMAN	FAR1	Fatty acyl-CoA reductase 1 OS=Homo sapiens GN=FAR1 PE=1 SV=1	59.32	0	0	1	2			#N/A
sp|Q9NX95|SYBU_HUMAN	SYBU	Syntabulin OS=Homo sapiens GN=SYBU PE=1 SV=2	72.34	0	0	1	2			#N/A
sp|Q9H845|ACAD9_HUMAN	ACAD9	Acyl-CoA dehydrogenase family member 9, mitochondrial OS=Homo sapiens GN=ACAD9 PE=1 SV=1	68.72	0	0	1	2			#N/A
tr|Q6MZS5|Q6MZS5_HUMAN	DKFZp686A13234	Putative uncharacterized protein DKFZp686A13234 (Fragment) OS=Homo sapiens GN=DKFZp686A13234 PE=2 SV=1	68.32	0	0	1	2			#N/A
sp|Q86XI2|CNDG2_HUMAN	NCAPG2	Condensin-2 complex subunit G2 OS=Homo sapiens GN=NCAPG2 PE=1 SV=1	130.88	0	0	1	2			#N/A
sp|Q9H2X8|I27L2_HUMAN	IFI27L2	Interferon alpha-inducible protein 27-like protein 2 OS=Homo sapiens GN=IFI27L2 PE=2 SV=1	12.4	0	0	1	2			#N/A
sp|Q13155|AIMP2_HUMAN	AIMP2	Aminoacyl tRNA synthase complex-interacting multifunctional protein 2 OS=Homo sapiens GN=AIMP2 PE=1 SV=2	35.33	0	0	1	2			#N/A
sp|Q9UK61|TASOR_HUMAN	FAM208A	Protein TASOR OS=Homo sapiens GN=FAM208A PE=1 SV=3	188.91	0	0	1	2			#N/A
sp|Q6PEV8|F199X_HUMAN	FAM199X	Protein FAM199X OS=Homo sapiens GN=FAM199X PE=1 SV=1	42.77	0	0	1	2			#N/A
sp|P55197|AF10_HUMAN	MLLT10	Protein AF-10 OS=Homo sapiens GN=MLLT10 PE=1 SV=2	113.25	0	0	1	2			#N/A
sp|Q93034|CUL5_HUMAN	CUL5	Cullin-5 OS=Homo sapiens GN=CUL5 PE=1 SV=4	90.9	0	0	1	2			#N/A
sp|Q96QD5|DEPD7_HUMAN	DEPDC7	DEP domain-containing protein 7 OS=Homo sapiens GN=DEPDC7 PE=2 SV=1	58.27	0	0	1	2			#N/A
sp|Q16394|EXT1_HUMAN	EXT1	Exostosin-1 OS=Homo sapiens GN=EXT1 PE=1 SV=2	86.2	0	0	1	2			#N/A
sp|Q12874|SF3A3_HUMAN	SF3A3	Splicing factor 3A subunit 3 OS=Homo sapiens GN=SF3A3 PE=1 SV=1	58.81	1	1	1	1			#N/A
sp|P84085|ARF5_HUMAN	ARF5	ADP-ribosylation factor 5 OS=Homo sapiens GN=ARF5 PE=1 SV=2	20.52	0	0	1	2			#N/A
sp|Q9P2S5|WRP73_HUMAN	WRAP73	WD repeat-containing protein WRAP73 OS=Homo sapiens GN=WRAP73 PE=1 SV=1	51.55	0	0	1	2			#N/A
sp|Q9Y462|ZN711_HUMAN	ZNF711	Zinc finger protein 711 OS=Homo sapiens GN=ZNF711 PE=1 SV=2	86.19	0	0	1	2			#N/A
sp|Q96P48|ARAP1_HUMAN	ARAP1	Arf-GAP with Rho-GAP domain, ANK repeat and PH domain-containing protein 1 OS=Homo sapiens GN=ARAP1 PE=1 SV=3	162.09	0	0	1	2			#N/A
sp|P59044|NLRP6_HUMAN	NLRP6	NACHT, LRR and PYD domains-containing protein 6 OS=Homo sapiens GN=NLRP6 PE=1 SV=2	98.71	0	0	1	2			#N/A
sp|Q13620|CUL4B_HUMAN	CUL4B	Cullin-4B OS=Homo sapiens GN=CUL4B PE=1 SV=4	103.92	0	0	1	2			#N/A
sp|Q9P0U1|TOM7_HUMAN	TOMM7	Mitochondrial import receptor subunit TOM7 homolog OS=Homo sapiens GN=TOMM7 PE=1 SV=1	6.24	0	0	1	2			#N/A
sp|Q16281|CNGA3_HUMAN	CNGA3	Cyclic nucleotide-gated cation channel alpha-3 OS=Homo sapiens GN=CNGA3 PE=1 SV=2	78.79	0	0	1	2			#N/A
sp|P01133|EGF_HUMAN	EGF	Pro-epidermal growth factor OS=Homo sapiens GN=EGF PE=1 SV=2	133.91	0	0	1	2			#N/A
sp|Q86V48|LUZP1_HUMAN	LUZP1	Leucine zipper protein 1 OS=Homo sapiens GN=LUZP1 PE=1 SV=2	120.2	0	0	1	2			#N/A
sp|Q9BZE0|GLIS2_HUMAN	GLIS2	Zinc finger protein GLIS2 OS=Homo sapiens GN=GLIS2 PE=1 SV=2	55.65	0	0	1	1			#N/A
sp|Q9Y4R8|TELO2_HUMAN	TELO2	Telomere length regulation protein TEL2 homolog OS=Homo sapiens GN=TELO2 PE=1 SV=2	91.69	0	0	1	1			#N/A
sp|Q86VE0|MYPOP_HUMAN	MYPOP	Myb-related transcription factor, partner of profilin OS=Homo sapiens GN=MYPOP PE=1 SV=2	42.48	0	0	1	1			#N/A
sp|Q8NI60|COQ8A_HUMAN	COQ8A	Atypical kinase COQ8A, mitochondrial OS=Homo sapiens GN=COQ8A PE=1 SV=1	71.9	0	0	1	1			#N/A
sp|P49753|ACOT2_HUMAN	ACOT2	Acyl-coenzyme A thioesterase 2, mitochondrial OS=Homo sapiens GN=ACOT2 PE=1 SV=6	53.18	0	0	1	1			#N/A
sp|Q8WX92|NELFB_HUMAN	NELFB	Negative elongation factor B OS=Homo sapiens GN=NELFB PE=1 SV=1	65.66	0	0	1	1			#N/A
sp|P49761|CLK3_HUMAN	CLK3	Dual specificity protein kinase CLK3 OS=Homo sapiens GN=CLK3 PE=1 SV=3	73.47	0	0	1	1			#N/A
tr|Q8WUT1|Q8WUT1_HUMAN	POLDIP3	POLDIP3 protein OS=Homo sapiens GN=POLDIP3 PE=1 SV=1	24.82	0	0	1	1			#N/A
sp|Q9ULU4|PKCB1_HUMAN	ZMYND8	Protein kinase C-binding protein 1 OS=Homo sapiens GN=ZMYND8 PE=1 SV=2	131.61	0	0	1	1			#N/A
sp|O15230|LAMA5_HUMAN	LAMA5	Laminin subunit alpha-5 OS=Homo sapiens GN=LAMA5 PE=1 SV=8	399.48	0	0	1	1			#N/A
sp|Q9H2G4|TSYL2_HUMAN	TSPYL2	Testis-specific Y-encoded-like protein 2 OS=Homo sapiens GN=TSPYL2 PE=1 SV=1	79.39	0	0	1	1			#N/A
sp|O15213|WDR46_HUMAN	WDR46	WD repeat-containing protein 46 OS=Homo sapiens GN=WDR46 PE=1 SV=3	68.03	0	0	1	1			#N/A
sp|O43837|IDH3B_HUMAN	IDH3B	Isocitrate dehydrogenase [NAD] subunit beta, mitochondrial OS=Homo sapiens GN=IDH3B PE=1 SV=2	42.16	0	0	1	1			#N/A
tr|B4DF37|B4DF37_HUMAN		cDNA FLJ52671, highly similar to SRR1-like protein OS=Homo sapiens PE=2 SV=1	37.84	0	0	1	1			#N/A
sp|Q9HCK1|ZDBF2_HUMAN	ZDBF2	DBF4-type zinc finger-containing protein 2 OS=Homo sapiens GN=ZDBF2 PE=1 SV=3	265.45	0	0	1	1			#N/A
sp|Q96RS0|TGS1_HUMAN	TGS1	Trimethylguanosine synthase OS=Homo sapiens GN=TGS1 PE=1 SV=3	96.56	0	0	1	1			#N/A
sp|Q9HCU5|PREB_HUMAN	PREB	Prolactin regulatory element-binding protein OS=Homo sapiens GN=PREB PE=1 SV=2	45.44	0	0	1	1			#N/A
sp|P54619|AAKG1_HUMAN	PRKAG1	5'-AMP-activated protein kinase subunit gamma-1 OS=Homo sapiens GN=PRKAG1 PE=1 SV=1	37.56	0	0	1	1			#N/A
sp|Q13685|AAMP_HUMAN	AAMP	Angio-associated migratory cell protein OS=Homo sapiens GN=AAMP PE=1 SV=2	46.72	0	0	1	1			#N/A
tr|Q6FI03|Q6FI03_HUMAN	G3BP	G3BP protein OS=Homo sapiens GN=G3BP PE=2 SV=1	52.13	0	0	1	1			#N/A
sp|Q6DN90|IQEC1_HUMAN	IQSEC1	IQ motif and SEC7 domain-containing protein 1 OS=Homo sapiens GN=IQSEC1 PE=1 SV=1	108.25	0	0	1	1			#N/A
sp|P20290|BTF3_HUMAN	BTF3	Transcription factor BTF3 OS=Homo sapiens GN=BTF3 PE=1 SV=1	22.15	0	0	1	1			#N/A
sp|P51649|SSDH_HUMAN	ALDH5A1	Succinate-semialdehyde dehydrogenase, mitochondrial OS=Homo sapiens GN=ALDH5A1 PE=1 SV=2	57.18	0	0	1	1			#N/A
sp|Q9Y5L4|TIM13_HUMAN	TIMM13	Mitochondrial import inner membrane translocase subunit Tim13 OS=Homo sapiens GN=TIMM13 PE=1 SV=1	10.49	0	0	1	1			#N/A
sp|Q9Y294|ASF1A_HUMAN	ASF1A	Histone chaperone ASF1A OS=Homo sapiens GN=ASF1A PE=1 SV=1	22.95	0	0	1	1			#N/A
sp|Q14683|SMC1A_HUMAN	SMC1A	Structural maintenance of chromosomes protein 1A OS=Homo sapiens GN=SMC1A PE=1 SV=2	143.14	0	0	1	1			#N/A
sp|P52294|IMA5_HUMAN	KPNA1	Importin subunit alpha-5 OS=Homo sapiens GN=KPNA1 PE=1 SV=3	60.18	0	0	1	1			#N/A
sp|Q6P1X5|TAF2_HUMAN	TAF2	Transcription initiation factor TFIID subunit 2 OS=Homo sapiens GN=TAF2 PE=1 SV=3	136.88	0	0	1	1			#N/A
sp|Q8IY21|DDX60_HUMAN	DDX60	Probable ATP-dependent RNA helicase DDX60 OS=Homo sapiens GN=DDX60 PE=1 SV=3	197.73	0	0	1	1			#N/A
sp|P07942|LAMB1_HUMAN	LAMB1	Laminin subunit beta-1 OS=Homo sapiens GN=LAMB1 PE=1 SV=2	197.91	0	0	1	1			#N/A
sp|Q68E01|INT3_HUMAN	INTS3	Integrator complex subunit 3 OS=Homo sapiens GN=INTS3 PE=1 SV=1	117.99	0	0	1	1			#N/A
sp|Q9H4H8|FA83D_HUMAN	FAM83D	Protein FAM83D OS=Homo sapiens GN=FAM83D PE=1 SV=3	64.38	0	0	1	1			#N/A
sp|Q7L2K0|CP059_HUMAN	C16orf59	Uncharacterized protein C16orf59 OS=Homo sapiens GN=C16orf59 PE=1 SV=1	46.37	0	0	1	1			#N/A
sp|Q16342|PDCD2_HUMAN	PDCD2	Programmed cell death protein 2 OS=Homo sapiens GN=PDCD2 PE=1 SV=2	38.57	0	0	1	1			#N/A
sp|Q05469|LIPS_HUMAN	LIPE	Hormone-sensitive lipase OS=Homo sapiens GN=LIPE PE=1 SV=4	116.53	0	0	1	1			#N/A
sp|Q96GM5|SMRD1_HUMAN	SMARCD1	SWI/SNF-related matrix-associated actin-dependent regulator of chromatin subfamily D member 1 OS=Homo sapiens GN=SMARCD1 PE=1 SV=2	58.2	0	0	1	1			#N/A
sp|Q7Z7C8|TAF8_HUMAN	TAF8	Transcription initiation factor TFIID subunit 8 OS=Homo sapiens GN=TAF8 PE=1 SV=1	34.24	0	0	1	1			#N/A
sp|Q9H3G5|CPVL_HUMAN	CPVL	Probable serine carboxypeptidase CPVL OS=Homo sapiens GN=CPVL PE=1 SV=2	54.13	0	0	1	1			#N/A
tr|B4DPY2|B4DPY2_HUMAN		cDNA FLJ59286, highly similar to Pre-mRNA-processing factor 40 homolog A (Fragment) OS=Homo sapiens PE=2 SV=1	92.84	0	0	1	1			#N/A
sp|P17098|ZNF8_HUMAN	ZNF8	Zinc finger protein 8 OS=Homo sapiens GN=ZNF8 PE=1 SV=2	64.93	0	0	1	1			#N/A
sp|Q9BT17|MTG1_HUMAN	MTG1	Mitochondrial ribosome-associated GTPase 1 OS=Homo sapiens GN=MTG1 PE=1 SV=2	37.21	0	0	1	1			#N/A
sp|Q86V15|CASZ1_HUMAN	CASZ1	Zinc finger protein castor homolog 1 OS=Homo sapiens GN=CASZ1 PE=1 SV=4	189.95	0	0	1	1			#N/A
sp|O15270|SPTC2_HUMAN	SPTLC2	Serine palmitoyltransferase 2 OS=Homo sapiens GN=SPTLC2 PE=1 SV=1	62.88	0	0	1	1			#N/A
tr|B4DSS8|B4DSS8_HUMAN		cDNA FLJ55936, highly similar to Polypyrimidine tract-binding protein 2 OS=Homo sapiens PE=2 SV=1	59.58	0	0	1	1			#N/A
sp|Q9H2Y7|ZN106_HUMAN	ZNF106	Zinc finger protein 106 OS=Homo sapiens GN=ZNF106 PE=1 SV=1	208.75	0	0	1	1			#N/A
sp|Q9UKZ1|CNO11_HUMAN	CNOT11	CCR4-NOT transcription complex subunit 11 OS=Homo sapiens GN=CNOT11 PE=1 SV=1	55.18	0	0	1	1			#N/A
sp|O75717|WDHD1_HUMAN	WDHD1	WD repeat and HMG-box DNA-binding protein 1 OS=Homo sapiens GN=WDHD1 PE=1 SV=1	125.89	0	0	1	1			#N/A
sp|P29597|TYK2_HUMAN	TYK2	Non-receptor tyrosine-protein kinase TYK2 OS=Homo sapiens GN=TYK2 PE=1 SV=3	133.56	0	0	1	1			#N/A
sp|P63172|DYLT1_HUMAN	DYNLT1	Dynein light chain Tctex-type 1 OS=Homo sapiens GN=DYNLT1 PE=1 SV=1	12.44	0	0	1	1			#N/A
tr|A0A024RDB4|A0A024RDB4_HUMAN	HNRPD	Heterogeneous nuclear ribonucleoprotein D (AU-rich element RNA binding protein 1, 37kDa), isoform CRA_c OS=Homo sapiens GN=HNRPD PE=4 SV=1	36.25	0	0	1	1			#N/A
sp|Q8N1B4|VPS52_HUMAN	VPS52	Vacuolar protein sorting-associated protein 52 homolog OS=Homo sapiens GN=VPS52 PE=1 SV=1	82.17	0	0	1	1			#N/A
sp|Q8TCS8|PNPT1_HUMAN	PNPT1	Polyribonucleotide nucleotidyltransferase 1, mitochondrial OS=Homo sapiens GN=PNPT1 PE=1 SV=2	85.9	0	0	1	1			#N/A
sp|Q64LD2|WDR25_HUMAN	WDR25	WD repeat-containing protein 25 OS=Homo sapiens GN=WDR25 PE=1 SV=3	60.12	0	0	1	1			#N/A
sp|P51957|NEK4_HUMAN	NEK4	Serine/threonine-protein kinase Nek4 OS=Homo sapiens GN=NEK4 PE=1 SV=2	94.54	0	0	1	1			#N/A
sp|Q9BWD1|THIC_HUMAN	ACAT2	Acetyl-CoA acetyltransferase, cytosolic OS=Homo sapiens GN=ACAT2 PE=1 SV=2	41.32	0	0	1	1			#N/A
sp|Q6PGN9|PSRC1_HUMAN	PSRC1	Proline/serine-rich coiled-coil protein 1 OS=Homo sapiens GN=PSRC1 PE=1 SV=1	38.77	0	0	1	1			#N/A
sp|O14983|AT2A1_HUMAN	ATP2A1	Sarcoplasmic/endoplasmic reticulum calcium ATPase 1 OS=Homo sapiens GN=ATP2A1 PE=1 SV=1	110.18	0	0	1	1			#N/A
sp|P46734|MP2K3_HUMAN	MAP2K3	Dual specificity mitogen-activated protein kinase kinase 3 OS=Homo sapiens GN=MAP2K3 PE=1 SV=2	39.29	0	0	1	1			#N/A
sp|O43310|CTIF_HUMAN	CTIF	CBP80/20-dependent translation initiation factor OS=Homo sapiens GN=CTIF PE=1 SV=1	67.54	0	0	1	1			#N/A
sp|O95201|ZN205_HUMAN	ZNF205	Zinc finger protein 205 OS=Homo sapiens GN=ZNF205 PE=1 SV=2	60.59	0	0	1	1			#N/A
sp|Q96N67|DOCK7_HUMAN	DOCK7	Dedicator of cytokinesis protein 7 OS=Homo sapiens GN=DOCK7 PE=1 SV=4	242.41	0	0	1	1			#N/A
sp|Q70EK9|UBP51_HUMAN	USP51	Ubiquitin carboxyl-terminal hydrolase 51 OS=Homo sapiens GN=USP51 PE=2 SV=1	79.7	0	0	1	1			#N/A
sp|Q6NTE8|MRNIP_HUMAN	MRNIP	MRN complex-interacting protein OS=Homo sapiens GN=MRNIP PE=1 SV=2	37.72	0	0	1	1			#N/A
sp|Q8IXJ9|ASXL1_HUMAN	ASXL1	Putative Polycomb group protein ASXL1 OS=Homo sapiens GN=ASXL1 PE=1 SV=3	165.35	0	0	1	1			#N/A
sp|O75369|FLNB_HUMAN	FLNB	Filamin-B OS=Homo sapiens GN=FLNB PE=1 SV=2	277.99	0	0	1	1			#N/A
sp|Q9P0M6|H2AW_HUMAN	H2AFY2	Core histone macro-H2A.2 OS=Homo sapiens GN=H2AFY2 PE=1 SV=3	40.03	0	0	1	1			#N/A
sp|Q9NVE7|PANK4_HUMAN	PANK4	Pantothenate kinase 4 OS=Homo sapiens GN=PANK4 PE=1 SV=1	85.94	0	0	1	1			#N/A
sp|Q5T200|ZC3HD_HUMAN	ZC3H13	Zinc finger CCCH domain-containing protein 13 OS=Homo sapiens GN=ZC3H13 PE=1 SV=1	196.52	0	0	1	1			#N/A
sp|Q5JY77|GASP1_HUMAN	GPRASP1	G-protein coupled receptor-associated sorting protein 1 OS=Homo sapiens GN=GPRASP1 PE=1 SV=3	156.77	0	0	1	1			#N/A
sp|Q92925|SMRD2_HUMAN	SMARCD2	SWI/SNF-related matrix-associated actin-dependent regulator of chromatin subfamily D member 2 OS=Homo sapiens GN=SMARCD2 PE=1 SV=3	58.88	0	0	1	1			#N/A
sp|P48735|IDHP_HUMAN	IDH2	Isocitrate dehydrogenase [NADP], mitochondrial OS=Homo sapiens GN=IDH2 PE=1 SV=2	50.88	0	0	1	1			#N/A
sp|P35221|CTNA1_HUMAN	CTNNA1	Catenin alpha-1 OS=Homo sapiens GN=CTNNA1 PE=1 SV=1	100.01	0	0	1	1			#N/A
sp|P29084|T2EB_HUMAN	GTF2E2	Transcription initiation factor IIE subunit beta OS=Homo sapiens GN=GTF2E2 PE=1 SV=1	33.02	0	0	1	1			#N/A
sp|P13807|GYS1_HUMAN	GYS1	Glycogen [starch] synthase, muscle OS=Homo sapiens GN=GYS1 PE=1 SV=2	83.73	0	0	1	1			#N/A
sp|Q8IUH3|RBM45_HUMAN	RBM45	RNA-binding protein 45 OS=Homo sapiens GN=RBM45 PE=1 SV=1	53.47	0	0	1	1			#N/A
sp|P12235|ADT1_HUMAN	SLC25A4	ADP/ATP translocase 1 OS=Homo sapiens GN=SLC25A4 PE=1 SV=4	33.04	0	0	1	1			#N/A
sp|Q9UKK6|NXT1_HUMAN	NXT1	NTF2-related export protein 1 OS=Homo sapiens GN=NXT1 PE=1 SV=1	15.84	0	0	1	1			#N/A
sp|Q14318|FKBP8_HUMAN	FKBP8	Peptidyl-prolyl cis-trans isomerase FKBP8 OS=Homo sapiens GN=FKBP8 PE=1 SV=2	44.53	0	0	1	1			#N/A
sp|Q9H7Z6|KAT8_HUMAN	KAT8	Histone acetyltransferase KAT8 OS=Homo sapiens GN=KAT8 PE=1 SV=2	52.37	0	0	1	1			#N/A
sp|Q8NCD3|HJURP_HUMAN	HJURP	Holliday junction recognition protein OS=Homo sapiens GN=HJURP PE=1 SV=2	83.49	0	0	1	1			#N/A
sp|Q8N8S7|ENAH_HUMAN	ENAH	Protein enabled homolog OS=Homo sapiens GN=ENAH PE=1 SV=2	66.47	0	0	1	1			#N/A
sp|Q9H4L4|SENP3_HUMAN	SENP3	Sentrin-specific protease 3 OS=Homo sapiens GN=SENP3 PE=1 SV=2	64.97	0	0	1	1			#N/A
sp|Q9H4B6|SAV1_HUMAN	SAV1	Protein salvador homolog 1 OS=Homo sapiens GN=SAV1 PE=1 SV=2	44.61	0	0	1	1			#N/A
sp|P21796|VDAC1_HUMAN	VDAC1	Voltage-dependent anion-selective channel protein 1 OS=Homo sapiens GN=VDAC1 PE=1 SV=2	30.75	0	0	1	1			#N/A
sp|P49366|DHYS_HUMAN	DHPS	Deoxyhypusine synthase OS=Homo sapiens GN=DHPS PE=1 SV=1	40.94	0	0	1	1			#N/A
tr|B4E304|B4E304_HUMAN		cDNA FLJ53962, highly similar to AP-2 complex subunit mu-1 OS=Homo sapiens PE=2 SV=1	47.79	0	0	1	1			#N/A
sp|Q96T58|MINT_HUMAN	SPEN	Msx2-interacting protein OS=Homo sapiens GN=SPEN PE=1 SV=1	402	0	0	1	1			#N/A
sp|Q9Y241|HIG1A_HUMAN	HIGD1A	HIG1 domain family member 1A, mitochondrial OS=Homo sapiens GN=HIGD1A PE=1 SV=1	10.14	0	0	1	1			#N/A
sp|O75937|DNJC8_HUMAN	DNAJC8	DnaJ homolog subfamily C member 8 OS=Homo sapiens GN=DNAJC8 PE=1 SV=2	29.82	0	0	1	1			#N/A
sp|P12532|KCRU_HUMAN	CKMT1A	Creatine kinase U-type, mitochondrial OS=Homo sapiens GN=CKMT1A PE=1 SV=1	47.01	0	0	1	1			#N/A
sp|O15269|SPTC1_HUMAN	SPTLC1	Serine palmitoyltransferase 1 OS=Homo sapiens GN=SPTLC1 PE=1 SV=1	52.71	0	0	1	1			#N/A
sp|Q9UHD1|CHRD1_HUMAN	CHORDC1	Cysteine and histidine-rich domain-containing protein 1 OS=Homo sapiens GN=CHORDC1 PE=1 SV=2	37.47	0	0	1	1			#N/A
sp|P02748|CO9_HUMAN	C9	Complement component C9 OS=Homo sapiens GN=C9 PE=1 SV=2	63.13	0	0	1	1			#N/A
sp|P61129|ZC3H6_HUMAN	ZC3H6	Zinc finger CCCH domain-containing protein 6 OS=Homo sapiens GN=ZC3H6 PE=1 SV=2	131.59	0	0	1	1			#N/A
sp|Q8NHM5|KDM2B_HUMAN	KDM2B	Lysine-specific demethylase 2B OS=Homo sapiens GN=KDM2B PE=1 SV=1	152.52	0	0	1	1			#N/A
sp|O43791|SPOP_HUMAN	SPOP	Speckle-type POZ protein OS=Homo sapiens GN=SPOP PE=1 SV=1	42.1	0	0	1	1			#N/A
sp|Q9UBI9|HDC_HUMAN	HECA	Headcase protein homolog OS=Homo sapiens GN=HECA PE=1 SV=1	58.8	0	0	1	1			#N/A
sp|Q01804|OTUD4_HUMAN	OTUD4	OTU domain-containing protein 4 OS=Homo sapiens GN=OTUD4 PE=1 SV=4	123.97	0	0	1	1			#N/A
sp|Q9Y251|HPSE_HUMAN	HPSE	Heparanase OS=Homo sapiens GN=HPSE PE=1 SV=2	61.11	0	0	1	1			#N/A
sp|P61163|ACTZ_HUMAN	ACTR1A	Alpha-centractin OS=Homo sapiens GN=ACTR1A PE=1 SV=1	42.59	0	0	1	1			#N/A
sp|P05496|AT5G1_HUMAN	ATP5G1	ATP synthase F(0) complex subunit C1, mitochondrial OS=Homo sapiens GN=ATP5G1 PE=1 SV=2	14.27	0	0	1	1			#N/A
sp|Q96CS2|HAUS1_HUMAN	HAUS1	HAUS augmin-like complex subunit 1 OS=Homo sapiens GN=HAUS1 PE=1 SV=1	31.84	0	0	1	1			#N/A
tr|A0A024QZH6|A0A024QZH6_HUMAN	SR-A1	Serine arginine-rich pre-mRNA splicing factor SR-A1, isoform CRA_a OS=Homo sapiens GN=SR-A1 PE=4 SV=1	139.18	0	0	1	1			#N/A
sp|Q9HBM6|TAF9B_HUMAN	TAF9B	Transcription initiation factor TFIID subunit 9B OS=Homo sapiens GN=TAF9B PE=1 SV=1	27.6	0	0	1	1			#N/A
sp|Q9BSJ8|ESYT1_HUMAN	ESYT1	Extended synaptotagmin-1 OS=Homo sapiens GN=ESYT1 PE=1 SV=1	122.78	0	0	1	1			#N/A
sp|Q9P0J7|KCMF1_HUMAN	KCMF1	E3 ubiquitin-protein ligase KCMF1 OS=Homo sapiens GN=KCMF1 PE=1 SV=2	41.92	0	0	1	1			#N/A
sp|Q8N3U4|STAG2_HUMAN	STAG2	Cohesin subunit SA-2 OS=Homo sapiens GN=STAG2 PE=1 SV=3	141.24	0	0	1	1			#N/A
sp|Q8IZC7|ZN101_HUMAN	ZNF101	Zinc finger protein 101 OS=Homo sapiens GN=ZNF101 PE=1 SV=1	50.31	0	0	1	1			#N/A
sp|Q9HAS0|NJMU_HUMAN	C17orf75	Protein Njmu-R1 OS=Homo sapiens GN=C17orf75 PE=1 SV=2	44.59	0	0	1	1			#N/A
sp|O14772|FPGT_HUMAN	FPGT	Fucose-1-phosphate guanylyltransferase OS=Homo sapiens GN=FPGT PE=1 SV=2	66.56	0	0	1	1			#N/A
sp|Q92504|S39A7_HUMAN	SLC39A7	Zinc transporter SLC39A7 OS=Homo sapiens GN=SLC39A7 PE=1 SV=2	50.09	0	0	1	1			#N/A
sp|Q9HC07|TM165_HUMAN	TMEM165	Transmembrane protein 165 OS=Homo sapiens GN=TMEM165 PE=1 SV=1	34.88	0	0	1	1			#N/A
sp|Q9NPA8|ENY2_HUMAN	ENY2	Transcription and mRNA export factor ENY2 OS=Homo sapiens GN=ENY2 PE=1 SV=1	11.52	0	0	1	1			#N/A
sp|O43826|G6PT1_HUMAN	SLC37A4	Glucose-6-phosphate exchanger SLC37A4 OS=Homo sapiens GN=SLC37A4 PE=1 SV=1	46.33	0	0	1	1			#N/A
sp|Q99417|MYCBP_HUMAN	MYCBP	C-Myc-binding protein OS=Homo sapiens GN=MYCBP PE=1 SV=3	11.96	0	0	1	1			#N/A
sp|Q8IXT5|RB12B_HUMAN	RBM12B	RNA-binding protein 12B OS=Homo sapiens GN=RBM12B PE=1 SV=2	118.03	0	0	1	1			#N/A
sp|Q9Y2J2|E41L3_HUMAN	EPB41L3	Band 4.1-like protein 3 OS=Homo sapiens GN=EPB41L3 PE=1 SV=2	120.6	0	0	1	1			#N/A
sp|Q96HC4|PDLI5_HUMAN	PDLIM5	PDZ and LIM domain protein 5 OS=Homo sapiens GN=PDLIM5 PE=1 SV=5	63.9	0	0	1	1			#N/A
sp|Q8WXA9|SREK1_HUMAN	SREK1	Splicing regulatory glutamine/lysine-rich protein 1 OS=Homo sapiens GN=SREK1 PE=1 SV=1	59.35	0	0	1	1			#N/A
sp|Q9Y2Z0|SGT1_HUMAN	SUGT1	Protein SGT1 homolog OS=Homo sapiens GN=SUGT1 PE=1 SV=3	41	0	0	1	1			#N/A
sp|Q709F0|ACD11_HUMAN	ACAD11	Acyl-CoA dehydrogenase family member 11 OS=Homo sapiens GN=ACAD11 PE=1 SV=2	87.23	0	0	1	1			#N/A
sp|P51946|CCNH_HUMAN	CCNH	Cyclin-H OS=Homo sapiens GN=CCNH PE=1 SV=1	37.62	0	0	1	1			#N/A
sp|Q9NQC8|IFT46_HUMAN	IFT46	Intraflagellar transport protein 46 homolog OS=Homo sapiens GN=IFT46 PE=1 SV=1	34.26	0	0	1	1			#N/A
sp|Q9UJX3|APC7_HUMAN	ANAPC7	Anaphase-promoting complex subunit 7 OS=Homo sapiens GN=ANAPC7 PE=1 SV=4	66.81	0	0	1	1			#N/A
sp|Q9P2K8|E2AK4_HUMAN	EIF2AK4	eIF-2-alpha kinase GCN2 OS=Homo sapiens GN=EIF2AK4 PE=1 SV=3	186.79	0	0	1	1			#N/A
sp|O15066|KIF3B_HUMAN	KIF3B	Kinesin-like protein KIF3B OS=Homo sapiens GN=KIF3B PE=1 SV=1	85.07	0	0	1	1			#N/A
sp|P08243|ASNS_HUMAN	ASNS	Asparagine synthetase [glutamine-hydrolyzing] OS=Homo sapiens GN=ASNS PE=1 SV=4	64.33	0	0	1	1			#N/A
sp|Q6P9G9|ZN449_HUMAN	ZNF449	Zinc finger protein 449 OS=Homo sapiens GN=ZNF449 PE=1 SV=3	59.89	0	0	1	1			#N/A
sp|Q96G25|MED8_HUMAN	MED8	Mediator of RNA polymerase II transcription subunit 8 OS=Homo sapiens GN=MED8 PE=1 SV=2	29.06	0	0	1	1			#N/A
sp|Q9BT25|HAUS8_HUMAN	HAUS8	HAUS augmin-like complex subunit 8 OS=Homo sapiens GN=HAUS8 PE=1 SV=3	44.83	0	0	1	1			#N/A
sp|P41227|NAA10_HUMAN	NAA10	N-alpha-acetyltransferase 10 OS=Homo sapiens GN=NAA10 PE=1 SV=1	26.44	0	0	1	1			#N/A
sp|Q14592|ZN460_HUMAN	ZNF460	Zinc finger protein 460 OS=Homo sapiens GN=ZNF460 PE=1 SV=2	63.62	0	0	1	1			#N/A
tr|H7C1M2|H7C1M2_HUMAN	SON	Protein SON (Fragment) OS=Homo sapiens GN=SON PE=1 SV=1	159.92	0	0	1	1			#N/A
sp|Q86Y79|PTH_HUMAN	PTRH1	Probable peptidyl-tRNA hydrolase OS=Homo sapiens GN=PTRH1 PE=1 SV=1	22.92	0	0	1	1			#N/A
sp|Q9Y606|TRUA_HUMAN	PUS1	tRNA pseudouridine synthase A, mitochondrial OS=Homo sapiens GN=PUS1 PE=1 SV=3	47.44	0	0	1	1			#N/A
sp|O60287|NPA1P_HUMAN	URB1	Nucleolar pre-ribosomal-associated protein 1 OS=Homo sapiens GN=URB1 PE=1 SV=4	254.23	0	0	1	1			#N/A
sp|O15144|ARPC2_HUMAN	ARPC2	Actin-related protein 2/3 complex subunit 2 OS=Homo sapiens GN=ARPC2 PE=1 SV=1	34.31	0	0	1	1			#N/A
sp|P57088|TMM33_HUMAN	TMEM33	Transmembrane protein 33 OS=Homo sapiens GN=TMEM33 PE=1 SV=2	27.96	0	0	1	1			#N/A
sp|O75150|BRE1B_HUMAN	RNF40	E3 ubiquitin-protein ligase BRE1B OS=Homo sapiens GN=RNF40 PE=1 SV=4	113.58	0	0	1	1			#N/A
sp|Q9UQB8|BAIP2_HUMAN	BAIAP2	Brain-specific angiogenesis inhibitor 1-associated protein 2 OS=Homo sapiens GN=BAIAP2 PE=1 SV=1	60.83	0	0	1	1			#N/A
sp|Q15181|IPYR_HUMAN	PPA1	Inorganic pyrophosphatase OS=Homo sapiens GN=PPA1 PE=1 SV=2	32.64	0	0	1	1			#N/A
sp|Q96EE3|SEH1_HUMAN	SEH1L	Nucleoporin SEH1 OS=Homo sapiens GN=SEH1L PE=1 SV=3	39.62	0	0	1	1			#N/A
sp|Q5T4S7|UBR4_HUMAN	UBR4	E3 ubiquitin-protein ligase UBR4 OS=Homo sapiens GN=UBR4 PE=1 SV=1	573.48	0	0	1	1			#N/A
sp|Q10713|MPPA_HUMAN	PMPCA	Mitochondrial-processing peptidase subunit alpha OS=Homo sapiens GN=PMPCA PE=1 SV=2	58.22	0	0	1	1			#N/A
sp|P26640|SYVC_HUMAN	VARS	Valine--tRNA ligase OS=Homo sapiens GN=VARS PE=1 SV=4	140.39	0	0	1	1			#N/A
sp|B2RTY4|MYO9A_HUMAN	MYO9A	Unconventional myosin-IXa OS=Homo sapiens GN=MYO9A PE=1 SV=2	292.52	0	0	1	1			#N/A
tr|Q6PJ06|Q6PJ06_HUMAN	CSNK1A1	CSNK1A1 protein (Fragment) OS=Homo sapiens GN=CSNK1A1 PE=2 SV=1	29.81	0	0	1	1			#N/A
sp|Q9Y697|NFS1_HUMAN	NFS1	Cysteine desulfurase, mitochondrial OS=Homo sapiens GN=NFS1 PE=1 SV=3	50.16	0	0	1	1			#N/A
sp|Q13045|FLII_HUMAN	FLII	Protein flightless-1 homolog OS=Homo sapiens GN=FLII PE=1 SV=2	144.66	0	0	1	1			#N/A
sp|Q9Y4F1|FARP1_HUMAN	FARP1	FERM, RhoGEF and pleckstrin domain-containing protein 1 OS=Homo sapiens GN=FARP1 PE=1 SV=1	118.56	0	0	1	1			#N/A
sp|O75879|GATB_HUMAN	GATB	Glutamyl-tRNA(Gln) amidotransferase subunit B, mitochondrial OS=Homo sapiens GN=GATB PE=1 SV=1	61.83	0	0	1	1			#N/A
sp|O75394|RM33_HUMAN	MRPL33	39S ribosomal protein L33, mitochondrial OS=Homo sapiens GN=MRPL33 PE=1 SV=1	7.61	0	0	1	1			#N/A
sp|Q5VTE6|ANGE2_HUMAN	ANGEL2	Protein angel homolog 2 OS=Homo sapiens GN=ANGEL2 PE=2 SV=1	62.3	0	0	1	1			#N/A
sp|O14776|TCRG1_HUMAN	TCERG1	Transcription elongation regulator 1 OS=Homo sapiens GN=TCERG1 PE=1 SV=2	123.82	0	0	1	1			#N/A
[truncated: 109 more rows]

## Sheet: Sheet2
reference	Gene Symbol	Annotation	MWT(kDa)	Sequence count, Control	Spectral count, Control	Sequence count, 3xFlag-YBX1	Spectral count, 3xFlag-YBX1
sp|P35579|MYH9_HUMAN	MYH9	Myosin-9 OS=Homo sapiens GN=MYH9 PE=1 SV=4	226.39	59	85	123	379
sp|Q13813|SPTN1_HUMAN	SPTAN1	Spectrin alpha chain, non-erythrocytic 1 OS=Homo sapiens GN=SPTAN1 PE=1 SV=3	284.36	68	74	85	96
sp|P35580|MYH10_HUMAN	MYH10	Myosin-10 OS=Homo sapiens GN=MYH10 PE=1 SV=3	228.86	30	34	66	90
sp|P46821|MAP1B_HUMAN	MAP1B	Microtubule-associated protein 1B OS=Homo sapiens GN=MAP1B PE=1 SV=2	270.47	39	43	47	57
sp|Q01082|SPTB2_HUMAN	SPTBN1	Spectrin beta chain, non-erythrocytic 1 OS=Homo sapiens GN=SPTBN1 PE=1 SV=2	274.44	43	51	47	56
sp|P19338|NUCL_HUMAN	NCL	Nucleolin OS=Homo sapiens GN=NCL PE=1 SV=3	76.57	15	21	27	51
sp|Q00839|HNRPU_HUMAN	HNRNPU	Heterogeneous nuclear ribonucleoprotein U OS=Homo sapiens GN=HNRNPU PE=1 SV=6	90.53	12	16	19	51
sp|P98175|RBM10_HUMAN	RBM10	RNA-binding protein 10 OS=Homo sapiens GN=RBM10 PE=1 SV=3	103.47	35	66	30	46
sp|Q08211|DHX9_HUMAN	DHX9	ATP-dependent RNA helicase A OS=Homo sapiens GN=DHX9 PE=1 SV=4	140.87	14	18	30	44
sp|P21333|FLNA_HUMAN	FLNA	Filamin-A OS=Homo sapiens GN=FLNA PE=1 SV=4	280.56	36	39	39	42
sp|Q8N163|CCAR2_HUMAN	CCAR2	Cell cycle and apoptosis regulator protein 2 OS=Homo sapiens GN=CCAR2 PE=1 SV=2	102.84	23	52	19	35
sp|Q7L2E3|DHX30_HUMAN	DHX30	Putative ATP-dependent RNA helicase DHX30 OS=Homo sapiens GN=DHX30 PE=1 SV=1	133.85	12	12	29	32
sp|Q8IWI9|MGAP_HUMAN	MGA	MAX gene-associated protein OS=Homo sapiens GN=MGA PE=1 SV=3	331.63	28	30	23	26
sp|Q92900|RENT1_HUMAN	UPF1	Regulator of nonsense transcripts 1 OS=Homo sapiens GN=UPF1 PE=1 SV=2	124.27	9	10	22	24
sp|O75533|SF3B1_HUMAN	SF3B1	Splicing factor 3B subunit 1 OS=Homo sapiens GN=SF3B1 PE=1 SV=3	145.74	18	18	23	23
sp|Q9NR30|DDX21_HUMAN	DDX21	Nucleolar RNA helicase 2 OS=Homo sapiens GN=DDX21 PE=1 SV=5	87.29	9	9	18	22
sp|Q5UIP0|RIF1_HUMAN	RIF1	Telomere-associated protein RIF1 OS=Homo sapiens GN=RIF1 PE=1 SV=2	274.29	16	18	17	19
sp|Q01804|OTUD4_HUMAN	OTUD4	OTU domain-containing protein 4 OS=Homo sapiens GN=OTUD4 PE=1 SV=4	123.97	20	25	16	19
sp|Q15393|SF3B3_HUMAN	SF3B3	Splicing factor 3B subunit 3 OS=Homo sapiens GN=SF3B3 PE=1 SV=4	135.49	18	27	15	19
sp|Q6PKG0|LARP1_HUMAN	LARP1	La-related protein 1 OS=Homo sapiens GN=LARP1 PE=1 SV=2	123.43	9	10	15	19
sp|Q9P1Y5|CAMP3_HUMAN	CAMSAP3	Calmodulin-regulated spectrin-associated protein 3 OS=Homo sapiens GN=CAMSAP3 PE=1 SV=2	134.67	13	16	16	17
sp|Q14126|DSG2_HUMAN	DSG2	Desmoglein-2 OS=Homo sapiens GN=DSG2 PE=1 SV=2	122.22	5	5	16	17
sp|O00159|MYO1C_HUMAN	MYO1C	Unconventional myosin-Ic OS=Homo sapiens GN=MYO1C PE=1 SV=4	121.61	6	7	15	17
sp|Q13435|SF3B2_HUMAN	SF3B2	Splicing factor 3B subunit 2 OS=Homo sapiens GN=SF3B2 PE=1 SV=2	100.16	18	22	14	17
sp|Q14444|CAPR1_HUMAN	CAPRIN1	Caprin-1 OS=Homo sapiens GN=CAPRIN1 PE=1 SV=2	78.32	3	5	11	16
sp|P23458|JAK1_HUMAN	JAK1	Tyrosine-protein kinase JAK1 OS=Homo sapiens GN=JAK1 PE=1 SV=2	133.19	14	16	15	15
sp|O75165|DJC13_HUMAN	DNAJC13	DnaJ homolog subfamily C member 13 OS=Homo sapiens GN=DNAJC13 PE=1 SV=5	254.25	2	2	15	15
sp|Q7Z2W4|ZCCHV_HUMAN	ZC3HAV1	Zinc finger CCCH-type antiviral protein 1 OS=Homo sapiens GN=ZC3HAV1 PE=1 SV=3	101.37	6	6	13	15
sp|Q13263|TIF1B_HUMAN	TRIM28	Transcription intermediary factor 1-beta OS=Homo sapiens GN=TRIM28 PE=1 SV=5	88.49	4	5	9	14
sp|Q9NZB2|F120A_HUMAN	FAM120A	Constitutive coactivator of PPAR-gamma-like protein 1 OS=Homo sapiens GN=FAM120A PE=1 SV=2	121.81	4	4	13	14
sp|Q7Z353|HDX_HUMAN	HDX	Highly divergent homeobox OS=Homo sapiens GN=HDX PE=1 SV=1	77.16	9	15	11	14
sp|P67809|YBOX1_HUMAN	YBX1	Nuclease-sensitive element-binding protein 1 OS=Homo sapiens GN=YBX1 PE=1 SV=3	35.9	1	1	6	13
sp|O15020|SPTN2_HUMAN	SPTBN2	Spectrin beta chain, non-erythrocytic 2 OS=Homo sapiens GN=SPTBN2 PE=1 SV=3	271.16	3	3	13	13
sp|O43795|MYO1B_HUMAN	MYO1B	Unconventional myosin-Ib OS=Homo sapiens GN=MYO1B PE=1 SV=3	131.9	3	3	13	13
sp|Q9H6S0|YTDC2_HUMAN	YTHDC2	Probable ATP-dependent RNA helicase YTHDC2 OS=Homo sapiens GN=YTHDC2 PE=1 SV=2	160.15	0	0	13	13
sp|Q6N021|TET2_HUMAN	TET2	Methylcytosine dioxygenase TET2 OS=Homo sapiens GN=TET2 PE=1 SV=3	223.67	16	18	12	13
sp|Q99459|CDC5L_HUMAN	CDC5L	Cell division cycle 5-like protein OS=Homo sapiens GN=CDC5L PE=1 SV=2	92.19	11	12	12	13
sp|P43243|MATR3_HUMAN	MATR3	Matrin-3 OS=Homo sapiens GN=MATR3 PE=1 SV=2	94.56	6	6	12	13
sp|Q04637|IF4G1_HUMAN	EIF4G1	Eukaryotic translation initiation factor 4 gamma 1 OS=Homo sapiens GN=EIF4G1 PE=1 SV=4	175.38	1	1	12	13
sp|Q71RC2|LARP4_HUMAN	LARP4	La-related protein 4 OS=Homo sapiens GN=LARP4 PE=1 SV=3	80.55	0	0	11	13
sp|Q14980|NUMA1_HUMAN	NUMA1	Nuclear mitotic apparatus protein 1 OS=Homo sapiens GN=NUMA1 PE=1 SV=2	238.12	3	3	12	12
sp|Q9P2R3|ANFY1_HUMAN	ANKFY1	Rabankyrin-5 OS=Homo sapiens GN=ANKFY1 PE=1 SV=2	128.32	8	10	11	12
sp|Q9P219|DAPLE_HUMAN	CCDC88C	Protein Daple OS=Homo sapiens GN=CCDC88C PE=1 SV=3	228.09	11	11	11	11
sp|P48634|PRC2A_HUMAN	PRRC2A	Protein PRRC2A OS=Homo sapiens GN=PRRC2A PE=1 SV=3	228.72	5	6	11	11
sp|Q9Y520|PRC2C_HUMAN	PRRC2C	Protein PRRC2C OS=Homo sapiens GN=PRRC2C PE=1 SV=4	316.72	3	4	11	11
sp|O75369|FLNB_HUMAN	FLNB	Filamin-B OS=Homo sapiens GN=FLNB PE=1 SV=2	277.99	4	4	11	11
sp|O14654|IRS4_HUMAN	IRS4	Insulin receptor substrate 4 OS=Homo sapiens GN=IRS4 PE=1 SV=1	133.68	0	0	10	11
sp|O14744|ANM5_HUMAN	PRMT5	Protein arginine N-methyltransferase 5 OS=Homo sapiens GN=PRMT5 PE=1 SV=4	72.64	10	14	9	10
sp|Q12906|ILF3_HUMAN	ILF3	Interleukin enhancer-binding factor 3 OS=Homo sapiens GN=ILF3 PE=1 SV=3	95.28	4	6	9	10
sp|O15294|OGT1_HUMAN	OGT	UDP-N-acetylglucosamine--peptide N-acetylglucosaminyltransferase 110 kDa subunit OS=Homo sapiens GN=OGT PE=1 SV=3	116.85	10	13	10	10
sp|Q6P158|DHX57_HUMAN	DHX57	Putative ATP-dependent RNA helicase DHX57 OS=Homo sapiens GN=DHX57 PE=1 SV=2	155.51	2	2	10	10
sp|Q9HCE1|MOV10_HUMAN	MOV10	Putative helicase MOV-10 OS=Homo sapiens GN=MOV10 PE=1 SV=2	113.6	0	0	10	10
sp|P25205|MCM3_HUMAN	MCM3	DNA replication licensing factor MCM3 OS=Homo sapiens GN=MCM3 PE=1 SV=3	90.92	9	9	9	10
sp|Q14152|EIF3A_HUMAN	EIF3A	Eukaryotic translation initiation factor 3 subunit A OS=Homo sapiens GN=EIF3A PE=1 SV=1	166.47	6	6	9	10
sp|P35251|RFC1_HUMAN	RFC1	Replication factor C subunit 1 OS=Homo sapiens GN=RFC1 PE=1 SV=4	128.18	3	3	9	10
sp|P62736|ACTA_HUMAN	ACTA2	Actin, aortic smooth muscle OS=Homo sapiens GN=ACTA2 PE=1 SV=1	41.98	4	8	5	9
sp|Q08378|GOGA3_HUMAN	GOLGA3	Golgin subfamily A member 3 OS=Homo sapiens GN=GOLGA3 PE=1 SV=2	167.25	18	19	9	9
sp|O15042|SR140_HUMAN	U2SURP	U2 snRNP-associated SURP motif-containing protein OS=Homo sapiens GN=U2SURP PE=1 SV=2	118.22	8	10	9	9
sp|Q9P0K7|RAI14_HUMAN	RAI14	Ankycorbin OS=Homo sapiens GN=RAI14 PE=1 SV=2	109.97	2	2	9	9
sp|Q15029|U5S1_HUMAN	EFTUD2	116 kDa U5 small nuclear ribonucleoprotein component OS=Homo sapiens GN=EFTUD2 PE=1 SV=1	109.37	5	5	9	9
sp|P09874|PARP1_HUMAN	PARP1	Poly [ADP-ribose] polymerase 1 OS=Homo sapiens GN=PARP1 PE=1 SV=4	113.01	1	1	9	9
sp|Q6P2Q9|PRP8_HUMAN	PRPF8	Pre-mRNA-processing-splicing factor 8 OS=Homo sapiens GN=PRPF8 PE=1 SV=2	273.43	0	0	9	9
sp|P23246|SFPQ_HUMAN	SFPQ	Splicing factor, proline- and glutamine-rich OS=Homo sapiens GN=SFPQ PE=1 SV=2	76.1	3	3	7	9
sp|Q5SW79|CE170_HUMAN	CEP170	Centrosomal protein of 170 kDa OS=Homo sapiens GN=CEP170 PE=1 SV=1	175.19	0	0	7	9
sp|Q86U86|PB1_HUMAN	PBRM1	Protein polybromo-1 OS=Homo sapiens GN=PBRM1 PE=1 SV=1	192.83	6	6	8	8
sp|Q7Z406|MYH14_HUMAN	MYH14	Myosin-14 OS=Homo sapiens GN=MYH14 PE=1 SV=2	227.73	3	3	8	8
sp|Q9Y2W1|TR150_HUMAN	THRAP3	Thyroid hormone receptor-associated protein 3 OS=Homo sapiens GN=THRAP3 PE=1 SV=2	108.6	8	9	8	8
sp|P42285|SK2L2_HUMAN	SKIV2L2	Superkiller viralicidic activity 2-like 2 OS=Homo sapiens GN=SKIV2L2 PE=1 SV=3	117.73	4	5	8	8
sp|Q9H0D6|XRN2_HUMAN	XRN2	5'-3' exoribonuclease 2 OS=Homo sapiens GN=XRN2 PE=1 SV=1	108.51	3	3	8	8
sp|O75643|U520_HUMAN	SNRNP200	U5 small nuclear ribonucleoprotein 200 kDa helicase OS=Homo sapiens GN=SNRNP200 PE=1 SV=2	244.35	1	1	8	8
sp|Q00610|CLH1_HUMAN	CLTC	Clathrin heavy chain 1 OS=Homo sapiens GN=CLTC PE=1 SV=5	191.49	1	1	8	8
sp|Q6WCQ1|MPRIP_HUMAN	MPRIP	Myosin phosphatase Rho-interacting protein OS=Homo sapiens GN=MPRIP PE=1 SV=3	116.46	0	0	8	8
sp|O95602|RPA1_HUMAN	POLR1A	DNA-directed RNA polymerase I subunit RPA1 OS=Homo sapiens GN=POLR1A PE=1 SV=2	194.69	0	0	8	8
sp|Q5VT25|MRCKA_HUMAN	CDC42BPA	Serine/threonine-protein kinase MRCK alpha OS=Homo sapiens GN=CDC42BPA PE=1 SV=1	197.18	0	0	8	8
sp|Q9NP73|ALG13_HUMAN	ALG13	Putative bifunctional UDP-N-acetylglucosamine transferase and deubiquitinase ALG13 OS=Homo sapiens GN=ALG13 PE=1 SV=2	125.98	11	11	7	7
sp|Q9BRS2|RIOK1_HUMAN	RIOK1	Serine/threonine-protein kinase RIO1 OS=Homo sapiens GN=RIOK1 PE=1 SV=2	65.54	8	9	7	7
sp|Q16643|DREB_HUMAN	DBN1	Drebrin OS=Homo sapiens GN=DBN1 PE=1 SV=4	71.39	7	7	7	7
sp|Q13464|ROCK1_HUMAN	ROCK1	Rho-associated protein kinase 1 OS=Homo sapiens GN=ROCK1 PE=1 SV=1	158.08	6	7	7	7
sp|P27708|PYR1_HUMAN	CAD	CAD protein OS=Homo sapiens GN=CAD PE=1 SV=3	242.83	5	5	7	7
sp|Q9UQE7|SMC3_HUMAN	SMC3	Structural maintenance of chromosomes protein 3 OS=Homo sapiens GN=SMC3 PE=1 SV=2	141.45	4	4	7	7
sp|Q9H2U1|DHX36_HUMAN	DHX36	ATP-dependent RNA helicase DHX36 OS=Homo sapiens GN=DHX36 PE=1 SV=2	114.69	5	5	7	7
sp|Q9UHB6|LIMA1_HUMAN	LIMA1	LIM domain and actin-binding protein 1 OS=Homo sapiens GN=LIMA1 PE=1 SV=1	85.17	5	5	7	7
sp|Q4VCS5|AMOT_HUMAN	AMOT	Angiomotin OS=Homo sapiens GN=AMOT PE=1 SV=1	118.01	4	4	7	7
sp|Q9UM54|MYO6_HUMAN	MYO6	Unconventional myosin-VI OS=Homo sapiens GN=MYO6 PE=1 SV=4	149.6	2	2	7	7
sp|O43707|ACTN4_HUMAN	ACTN4	Alpha-actinin-4 OS=Homo sapiens GN=ACTN4 PE=1 SV=2	104.79	1	1	7	7
sp|P42694|HELZ_HUMAN	HELZ	Probable helicase with zinc finger domain OS=Homo sapiens GN=HELZ PE=1 SV=2	218.83	0	0	7	7
sp|P49327|FAS_HUMAN	FASN	Fatty acid synthase OS=Homo sapiens GN=FASN PE=1 SV=3	273.25	0	0	7	7
sp|Q14204|DYHC1_HUMAN	DYNC1H1	Cytoplasmic dynein 1 heavy chain 1 OS=Homo sapiens GN=DYNC1H1 PE=1 SV=5	532.07	0	0	7	7
sp|Q09666|AHNK_HUMAN	AHNAK	Neuroblast differentiation-associated protein AHNAK OS=Homo sapiens GN=AHNAK PE=1 SV=2	628.7	0	0	7	7
sp|O75688|PPM1B_HUMAN	PPM1B	Protein phosphatase 1B OS=Homo sapiens GN=PPM1B PE=1 SV=1	52.61	7	8	6	7
sp|Q10570|CPSF1_HUMAN	CPSF1	Cleavage and polyadenylation specificity factor subunit 1 OS=Homo sapiens GN=CPSF1 PE=1 SV=2	160.78	7	8	6	7
sp|Q14683|SMC1A_HUMAN	SMC1A	Structural maintenance of chromosomes protein 1A OS=Homo sapiens GN=SMC1A PE=1 SV=2	143.14	3	3	6	7
sp|Q9P2E9|RRBP1_HUMAN	RRBP1	Ribosome-binding protein 1 OS=Homo sapiens GN=RRBP1 PE=1 SV=4	152.38	1	1	6	7
sp|Q9BQA1|MEP50_HUMAN	WDR77	Methylosome protein 50 OS=Homo sapiens GN=WDR77 PE=1 SV=1	36.7	4	5	5	6
sp|Q8TCU4|ALMS1_HUMAN	ALMS1	Alstrom syndrome protein 1 OS=Homo sapiens GN=ALMS1 PE=1 SV=3	460.68	6	6	6	6
sp|Q01780|EXOSX_HUMAN	EXOSC10	Exosome component 10 OS=Homo sapiens GN=EXOSC10 PE=1 SV=2	100.77	5	5	6	6
sp|Q5T5U3|RHG21_HUMAN	ARHGAP21	Rho GTPase-activating protein 21 OS=Homo sapiens GN=ARHGAP21 PE=1 SV=1	217.2	3	3	6	6
sp|P42704|LPPRC_HUMAN	LRPPRC	Leucine-rich PPR motif-containing protein, mitochondrial OS=Homo sapiens GN=LRPPRC PE=1 SV=3	157.81	5	5	6	6
sp|Q6P3W7|SCYL2_HUMAN	SCYL2	SCY1-like protein 2 OS=Homo sapiens GN=SCYL2 PE=1 SV=1	103.64	6	6	6	6
sp|O43290|SNUT1_HUMAN	SART1	U4/U6.U5 tri-snRNP-associated protein 1 OS=Homo sapiens GN=SART1 PE=1 SV=1	90.2	3	3	6	6
sp|Q96KR1|ZFR_HUMAN	ZFR	Zinc finger RNA-binding protein OS=Homo sapiens GN=ZFR PE=1 SV=2	116.94	1	1	6	6
sp|O14974|MYPT1_HUMAN	PPP1R12A	Protein phosphatase 1 regulatory subunit 12A OS=Homo sapiens GN=PPP1R12A PE=1 SV=1	115.21	0	0	6	6
sp|Q3KQU3|MA7D1_HUMAN	MAP7D1	MAP7 domain-containing protein 1 OS=Homo sapiens GN=MAP7D1 PE=1 SV=1	92.76	0	0	6	6
sp|Q14694|UBP10_HUMAN	USP10	Ubiquitin carboxyl-terminal hydrolase 10 OS=Homo sapiens GN=USP10 PE=1 SV=2	87.08	0	0	6	6
sp|O94813|SLIT2_HUMAN	SLIT2	Slit homolog 2 protein OS=Homo sapiens GN=SLIT2 PE=1 SV=1	169.76	0	0	5	6
sp|P23396|RS3_HUMAN	RPS3	40S ribosomal protein S3 OS=Homo sapiens GN=RPS3 PE=1 SV=2	26.67	1	1	5	5
sp|P16989|YBOX3_HUMAN	YBX3	Y-box-binding protein 3 OS=Homo sapiens GN=YBX3 PE=1 SV=4	40.07	1	1	4	5
sp|P63261|ACTG_HUMAN	ACTG1	Actin, cytoplasmic 2 OS=Homo sapiens GN=ACTG1 PE=1 SV=1	41.77	3	3	4	5
sp|P04792|HSPB1_HUMAN	HSPB1	Heat shock protein beta-1 OS=Homo sapiens GN=HSPB1 PE=1 SV=2	22.77	2	2	4	5
sp|Q96AV8|E2F7_HUMAN	E2F7	Transcription factor E2F7 OS=Homo sapiens GN=E2F7 PE=1 SV=3	99.83	6	6	5	5
sp|Q3V6T2|GRDN_HUMAN	CCDC88A	Girdin OS=Homo sapiens GN=CCDC88A PE=1 SV=2	215.91	8	9	5	5
sp|Q8TDY2|RBCC1_HUMAN	RB1CC1	RB1-inducible coiled-coil protein 1 OS=Homo sapiens GN=RB1CC1 PE=1 SV=3	182.98	7	7	5	5
sp|P46087|NOP2_HUMAN	NOP2	Probable 28S rRNA (cytosine(4447)-C(5))-methyltransferase OS=Homo sapiens GN=NOP2 PE=1 SV=2	89.25	4	4	5	5
sp|O15226|NKRF_HUMAN	NKRF	NF-kappa-B-repressing factor OS=Homo sapiens GN=NKRF PE=1 SV=2	77.62	4	4	5	5
sp|P07814|SYEP_HUMAN	EPRS	Bifunctional glutamate/proline--tRNA ligase OS=Homo sapiens GN=EPRS PE=1 SV=5	170.48	4	4	5	5
sp|Q9Y4C8|RBM19_HUMAN	RBM19	Probable RNA-binding protein 19 OS=Homo sapiens GN=RBM19 PE=1 SV=3	107.27	2	2	5	5
sp|Q9H0A0|NAT10_HUMAN	NAT10	RNA cytidine acetyltransferase OS=Homo sapiens GN=NAT10 PE=1 SV=2	115.66	1	1	5	5
sp|P78347|GTF2I_HUMAN	GTF2I	General transcription factor II-I OS=Homo sapiens GN=GTF2I PE=1 SV=2	112.35	1	1	5	5
sp|Q9Y5Q9|TF3C3_HUMAN	GTF3C3	General transcription factor 3C polypeptide 3 OS=Homo sapiens GN=GTF3C3 PE=1 SV=1	101.21	0	0	5	5
sp|Q8WWI1|LMO7_HUMAN	LMO7	LIM domain only protein 7 OS=Homo sapiens GN=LMO7 PE=1 SV=3	192.58	0	0	5	5
sp|P46013|KI67_HUMAN	MKI67	Proliferation marker protein Ki-67 OS=Homo sapiens GN=MKI67 PE=1 SV=2	358.47	0	0	5	5
sp|O00411|RPOM_HUMAN	POLRMT	DNA-directed RNA polymerase, mitochondrial OS=Homo sapiens GN=POLRMT PE=1 SV=2	138.53	0	0	5	5
sp|P28370|SMCA1_HUMAN	SMARCA1	Probable global transcription activator SNF2L1 OS=Homo sapiens GN=SMARCA1 PE=1 SV=2	122.53	0	0	5	5
sp|O94915|FRYL_HUMAN	FRYL	Protein furry homolog-like OS=Homo sapiens GN=FRYL PE=1 SV=2	339.38	7	8	4	5
sp|Q14203|DCTN1_HUMAN	DCTN1	Dynactin subunit 1 OS=Homo sapiens GN=DCTN1 PE=1 SV=3	141.61	0	0	4	5
sp|P56192|SYMC_HUMAN	MARS	Methionine--tRNA ligase, cytoplasmic OS=Homo sapiens GN=MARS PE=1 SV=2	101.05	0	0	4	5
sp|P11940|PABP1_HUMAN	PABPC1	Polyadenylate-binding protein 1 OS=Homo sapiens GN=PABPC1 PE=1 SV=2	70.63	1	1	4	4
sp|P04083|ANXA1_HUMAN	ANXA1	Annexin A1 OS=Homo sapiens GN=ANXA1 PE=1 SV=2	38.69	0	0	4	4
sp|Q9HCK1|ZDBF2_HUMAN	ZDBF2	DBF4-type zinc finger-containing protein 2 OS=Homo sapiens GN=ZDBF2 PE=1 SV=3	265.45	4	4	4	4
sp|Q9Y2J2|E41L3_HUMAN	EPB41L3	Band 4.1-like protein 3 OS=Homo sapiens GN=EPB41L3 PE=1 SV=2	120.6	4	4	4	4
sp|P34932|HSP74_HUMAN	HSPA4	Heat shock 70 kDa protein 4 OS=Homo sapiens GN=HSPA4 PE=1 SV=4	94.27	3	3	4	4
sp|Q9BUJ2|HNRL1_HUMAN	HNRNPUL1	Heterogeneous nuclear ribonucleoprotein U-like protein 1 OS=Homo sapiens GN=HNRNPUL1 PE=1 SV=2	95.68	3	3	4	4
sp|Q9Y5B9|SP16H_HUMAN	SUPT16H	FACT complex subunit SPT16 OS=Homo sapiens GN=SUPT16H PE=1 SV=1	119.84	3	3	4	4
sp|Q96N67|DOCK7_HUMAN	DOCK7	Dedicator of cytokinesis protein 7 OS=Homo sapiens GN=DOCK7 PE=1 SV=4	242.41	2	2	4	4
sp|Q99700|ATX2_HUMAN	ATXN2	Ataxin-2 OS=Homo sapiens GN=ATXN2 PE=1 SV=2	140.2	1	2	4	4
sp|P78559|MAP1A_HUMAN	MAP1A	Microtubule-associated protein 1A OS=Homo sapiens GN=MAP1A PE=1 SV=6	305.3	1	1	4	4
sp|O60264|SMCA5_HUMAN	SMARCA5	SWI/SNF-related matrix-associated actin-dependent regulator of chromatin subfamily A member 5 OS=Homo sapiens GN=SMARCA5 PE=1 SV=1	121.83	1	1	4	4
sp|Q13045|FLII_HUMAN	FLII	Protein flightless-1 homolog OS=Homo sapiens GN=FLII PE=1 SV=2	144.66	0	0	4	4
sp|Q2NL82|TSR1_HUMAN	TSR1	Pre-rRNA-processing protein TSR1 homolog OS=Homo sapiens GN=TSR1 PE=1 SV=1	91.75	0	0	4	4
sp|Q69YQ0|CYTSA_HUMAN	SPECC1L	Cytospin-A OS=Homo sapiens GN=SPECC1L PE=1 SV=2	124.53	0	0	4	4
sp|P57678|GEMI4_HUMAN	GEMIN4	Gem-associated protein 4 OS=Homo sapiens GN=GEMIN4 PE=1 SV=2	119.96	0	0	4	4
sp|Q9NRL2|BAZ1A_HUMAN	BAZ1A	Bromodomain adjacent to zinc finger domain protein 1A OS=Homo sapiens GN=BAZ1A PE=1 SV=2	178.59	0	0	4	4
sp|Q96GQ7|DDX27_HUMAN	DDX27	Probable ATP-dependent RNA helicase DDX27 OS=Homo sapiens GN=DDX27 PE=1 SV=2	89.78	0	0	4	4
sp|Q9BVJ6|UT14A_HUMAN	UTP14A	U3 small nucleolar RNA-associated protein 14 homolog A OS=Homo sapiens GN=UTP14A PE=1 SV=1	87.92	0	0	4	4
sp|Q8WWM7|ATX2L_HUMAN	ATXN2L	Ataxin-2-like protein OS=Homo sapiens GN=ATXN2L PE=1 SV=2	113.3	0	0	4	4
sp|Q8IY37|DHX37_HUMAN	DHX37	Probable ATP-dependent RNA helicase DHX37 OS=Homo sapiens GN=DHX37 PE=1 SV=1	129.46	0	0	4	4
sp|O95782|AP2A1_HUMAN	AP2A1	AP-2 complex subunit alpha-1 OS=Homo sapiens GN=AP2A1 PE=1 SV=3	107.48	0	0	4	4
sp|P53621|COPA_HUMAN	COPA	Coatomer subunit alpha OS=Homo sapiens GN=COPA PE=1 SV=2	138.26	0	0	4	4
sp|P51610|HCFC1_HUMAN	HCFC1	Host cell factor 1 OS=Homo sapiens GN=HCFC1 PE=1 SV=2	208.6	0	0	4	4
sp|Q9C0J8|WDR33_HUMAN	WDR33	pre-mRNA 3' end processing protein WDR33 OS=Homo sapiens GN=WDR33 PE=1 SV=2	145.8	0	0	4	4
sp|Q9UPN3|MACF1_HUMAN	MACF1	Microtubule-actin cross-linking factor 1, isoforms 1/2/3/5 OS=Homo sapiens GN=MACF1 PE=1 SV=4	837.79	0	0	4	4
sp|P55265|DSRAD_HUMAN	ADAR	Double-stranded RNA-specific adenosine deaminase OS=Homo sapiens GN=ADAR PE=1 SV=4	135.98	0	0	3	4
sp|Q9BTC0|DIDO1_HUMAN	DIDO1	Death-inducer obliterator 1 OS=Homo sapiens GN=DIDO1 PE=1 SV=5	243.72	0	0	3	4
sp|O14802|RPC1_HUMAN	POLR3A	DNA-directed RNA polymerase III subunit RPC1 OS=Homo sapiens GN=POLR3A PE=1 SV=2	155.54	0	0	3	4
sp|P08865|RSSA_HUMAN	RPSA	40S ribosomal protein SA OS=Homo sapiens GN=RPSA PE=1 SV=4	32.83	1	1	3	3
sp|P61978|HNRPK_HUMAN	HNRNPK	Heterogeneous nuclear ribonucleoprotein K OS=Homo sapiens GN=HNRNPK PE=1 SV=1	50.94	3	3	3	3
sp|O43390|HNRPR_HUMAN	HNRNPR	Heterogeneous nuclear ribonucleoprotein R OS=Homo sapiens GN=HNRNPR PE=1 SV=1	70.9	2	2	3	3
sp|Q9BQE3|TBA1C_HUMAN	TUBA1C	Tubulin alpha-1C chain OS=Homo sapiens GN=TUBA1C PE=1 SV=1	49.86	3	3	3	3
sp|P04040|CATA_HUMAN	CAT	Catalase OS=Homo sapiens GN=CAT PE=1 SV=3	59.72	3	4	3	3
sp|P16403|H12_HUMAN	HIST1H1C	Histone H1.2 OS=Homo sapiens GN=HIST1H1C PE=1 SV=2	21.35	0	0	3	3
sp|Q15517|CDSN_HUMAN	CDSN	Corneodesmosin OS=Homo sapiens GN=CDSN PE=1 SV=3	51.49	3	3	3	3
sp|P07355|ANXA2_HUMAN	ANXA2	Annexin A2 OS=Homo sapiens GN=ANXA2 PE=1 SV=2	38.58	3	3	3	3
sp|P13010|XRCC5_HUMAN	XRCC5	X-ray repair cross-complementing protein 5 OS=Homo sapiens GN=XRCC5 PE=1 SV=3	82.65	0	0	3	3
sp|Q96SB4|SRPK1_HUMAN	SRPK1	SRSF protein kinase 1 OS=Homo sapiens GN=SRPK1 PE=1 SV=2	74.28	2	2	3	3
sp|Q14008|CKAP5_HUMAN	CKAP5	Cytoskeleton-associated protein 5 OS=Homo sapiens GN=CKAP5 PE=1 SV=3	225.35	5	5	3	3
sp|O15397|IPO8_HUMAN	IPO8	Importin-8 OS=Homo sapiens GN=IPO8 PE=1 SV=2	119.86	4	4	3	3
sp|P11387|TOP1_HUMAN	TOP1	DNA topoisomerase 1 OS=Homo sapiens GN=TOP1 PE=1 SV=2	90.67	3	3	3	3
sp|Q8N9T8|KRI1_HUMAN	KRI1	Protein KRI1 homolog OS=Homo sapiens GN=KRI1 PE=1 SV=3	82.55	1	1	3	3
sp|Q1KMD3|HNRL2_HUMAN	HNRNPUL2	Heterogeneous nuclear ribonucleoprotein U-like protein 2 OS=Homo sapiens GN=HNRNPUL2 PE=1 SV=1	85.05	1	1	3	3
sp|Q08J23|NSUN2_HUMAN	NSUN2	tRNA (cytosine(34)-C(5))-methyltransferase OS=Homo sapiens GN=NSUN2 PE=1 SV=2	86.42	1	1	3	3
sp|Q9GZR7|DDX24_HUMAN	DDX24	ATP-dependent RNA helicase DDX24 OS=Homo sapiens GN=DDX24 PE=1 SV=1	96.27	0	0	3	3
sp|Q14669|TRIPC_HUMAN	TRIP12	E3 ubiquitin-protein ligase TRIP12 OS=Homo sapiens GN=TRIP12 PE=1 SV=1	220.3	0	0	3	3
sp|P51532|SMCA4_HUMAN	SMARCA4	Transcription activator BRG1 OS=Homo sapiens GN=SMARCA4 PE=1 SV=2	184.53	0	0	3	3
sp|Q5VT06|CE350_HUMAN	CEP350	Centrosome-associated protein 350 OS=Homo sapiens GN=CEP350 PE=1 SV=1	350.72	0	0	3	3
sp|Q14103|HNRPD_HUMAN	HNRNPD	Heterogeneous nuclear ribonucleoprotein D0 OS=Homo sapiens GN=HNRNPD PE=1 SV=1	38.41	0	0	3	3
sp|Q14692|BMS1_HUMAN	BMS1	Ribosome biogenesis protein BMS1 homolog OS=Homo sapiens GN=BMS1 PE=1 SV=1	145.72	0	0	3	3
sp|Q15269|PWP2_HUMAN	PWP2	Periodic tryptophan protein 2 homolog OS=Homo sapiens GN=PWP2 PE=2 SV=2	102.39	0	0	3	3
sp|Q9BWU0|NADAP_HUMAN	SLC4A1AP	Kanadaptin OS=Homo sapiens GN=SLC4A1AP PE=1 SV=1	88.76	0	0	3	3
sp|P55072|TERA_HUMAN	VCP	Transitional endoplasmic reticulum ATPase OS=Homo sapiens GN=VCP PE=1 SV=4	89.27	0	0	3	3
sp|O75152|ZC11A_HUMAN	ZC3H11A	Zinc finger CCCH domain-containing protein 11A OS=Homo sapiens GN=ZC3H11A PE=1 SV=3	89.08	0	0	3	3
sp|Q92974|ARHG2_HUMAN	ARHGEF2	Rho guanine nucleotide exchange factor 2 OS=Homo sapiens GN=ARHGEF2 PE=1 SV=4	111.47	0	0	3	3
sp|Q9BXP5|SRRT_HUMAN	SRRT	Serrate RNA effector molecule homolog OS=Homo sapiens GN=SRRT PE=1 SV=1	100.6	0	0	3	3
sp|Q9NNW5|WDR6_HUMAN	WDR6	WD repeat-containing protein 6 OS=Homo sapiens GN=WDR6 PE=1 SV=1	121.65	0	0	3	3
sp|Q92615|LAR4B_HUMAN	LARP4B	La-related protein 4B OS=Homo sapiens GN=LARP4B PE=1 SV=3	80.5	0	0	3	3
sp|Q8IZH2|XRN1_HUMAN	XRN1	5'-3' exoribonuclease 1 OS=Homo sapiens GN=XRN1 PE=1 SV=1	193.98	0	0	3	3
sp|Q99575|POP1_HUMAN	POP1	Ribonucleases P/MRP protein subunit POP1 OS=Homo sapiens GN=POP1 PE=1 SV=2	114.64	0	0	3	3
sp|O43432|IF4G3_HUMAN	EIF4G3	Eukaryotic translation initiation factor 4 gamma 3 OS=Homo sapiens GN=EIF4G3 PE=1 SV=2	176.54	0	0	3	3
sp|Q92922|SMRC1_HUMAN	SMARCC1	SWI/SNF complex subunit SMARCC1 OS=Homo sapiens GN=SMARCC1 PE=1 SV=3	122.79	0	0	3	3
sp|P78362|SRPK2_HUMAN	SRPK2	SRSF protein kinase 2 OS=Homo sapiens GN=SRPK2 PE=1 SV=3	77.48	0	0	3	3
sp|Q9NX05|F120C_HUMAN	FAM120C	Constitutive coactivator of PPAR-gamma-like protein 2 OS=Homo sapiens GN=FAM120C PE=2 SV=3	120.51	0	0	3	3
sp|Q15149|PLEC_HUMAN	PLEC	Plectin OS=Homo sapiens GN=PLEC PE=1 SV=3	531.47	0	0	3	3
sp|O95104|SFR15_HUMAN	SCAF4	Splicing factor, arginine/serine-rich 15 OS=Homo sapiens GN=SCAF4 PE=1 SV=3	125.79	0	0	2	3
sp|P78332|RBM6_HUMAN	RBM6	RNA-binding protein 6 OS=Homo sapiens GN=RBM6 PE=1 SV=5	128.57	0	0	2	3
sp|P52597|HNRPF_HUMAN	HNRNPF	Heterogeneous nuclear ribonucleoprotein F OS=Homo sapiens GN=HNRNPF PE=1 SV=3	45.64	1	2	2	2
sp|P11021|GRP78_HUMAN	HSPA5	78 kDa glucose-regulated protein OS=Homo sapiens GN=HSPA5 PE=1 SV=2	72.29	2	2	2	2
sp|O60506|HNRPQ_HUMAN	SYNCRIP	Heterogeneous nuclear ribonucleoprotein Q OS=Homo sapiens GN=SYNCRIP PE=1 SV=2	69.56	0	0	2	2
sp|P62701|RS4X_HUMAN	RPS4X	40S ribosomal protein S4, X isoform OS=Homo sapiens GN=RPS4X PE=1 SV=2	29.58	2	2	2	2
sp|P62851|RS25_HUMAN	RPS25	40S ribosomal protein S25 OS=Homo sapiens GN=RPS25 PE=1 SV=1	13.73	0	0	2	2
sp|P10599|THIO_HUMAN	TXN	Thioredoxin OS=Homo sapiens GN=TXN PE=1 SV=3	11.73	2	2	2	2
sp|Q96KK5|H2A1H_HUMAN	HIST1H2AH	Histone H2A type 1-H OS=Homo sapiens GN=HIST1H2AH PE=1 SV=3	13.9	1	1	2	2
sp|P62987|RL40_HUMAN	UBA52	Ubiquitin-60S ribosomal protein L40 OS=Homo sapiens GN=UBA52 PE=1 SV=2	14.72	1	1	1	2
sp|O43143|DHX15_HUMAN	DHX15	Pre-mRNA-splicing factor ATP-dependent RNA helicase DHX15 OS=Homo sapiens GN=DHX15 PE=1 SV=2	90.88	10	13	2	2
sp|P51587|BRCA2_HUMAN	BRCA2	Breast cancer type 2 susceptibility protein OS=Homo sapiens GN=BRCA2 PE=1 SV=3	383.96	5	6	2	2
sp|Q16531|DDB1_HUMAN	DDB1	DNA damage-binding protein 1 OS=Homo sapiens GN=DDB1 PE=1 SV=1	126.89	4	4	2	2
sp|Q15459|SF3A1_HUMAN	SF3A1	Splicing factor 3A subunit 1 OS=Homo sapiens GN=SF3A1 PE=1 SV=1	88.83	4	6	2	2
sp|O00268|TAF4_HUMAN	TAF4	Transcription initiation factor TFIID subunit 4 OS=Homo sapiens GN=TAF4 PE=1 SV=2	110.05	4	4	2	2
sp|Q9UPQ9|TNR6B_HUMAN	TNRC6B	Trinucleotide repeat-containing gene 6B protein OS=Homo sapiens GN=TNRC6B PE=1 SV=4	193.88	3	4	2	2
sp|Q9NYF8|BCLF1_HUMAN	BCLAF1	Bcl-2-associated transcription factor 1 OS=Homo sapiens GN=BCLAF1 PE=1 SV=2	106.06	3	3	2	2
sp|A5YKK6|CNOT1_HUMAN	CNOT1	CCR4-NOT transcription complex subunit 1 OS=Homo sapiens GN=CNOT1 PE=1 SV=2	266.77	3	3	2	2
sp|O95785|WIZ_HUMAN	WIZ	Protein Wiz OS=Homo sapiens GN=WIZ PE=1 SV=2	178.56	2	2	2	2
sp|Q8N5C8|TAB3_HUMAN	TAB3	TGF-beta-activated kinase 1 and MAP3K7-binding protein 3 OS=Homo sapiens GN=TAB3 PE=1 SV=2	78.63	3	3	2	2
sp|Q15208|STK38_HUMAN	STK38	Serine/threonine-protein kinase 38 OS=Homo sapiens GN=STK38 PE=1 SV=1	54.16	3	3	2	2
sp|P52756|RBM5_HUMAN	RBM5	RNA-binding protein 5 OS=Homo sapiens GN=RBM5 PE=1 SV=2	92.1	2	2	2	2
sp|P49792|RBP2_HUMAN	RANBP2	E3 SUMO-protein ligase RanBP2 OS=Homo sapiens GN=RANBP2 PE=1 SV=2	357.97	2	2	2	2
sp|Q86XN7|PRSR1_HUMAN	PROSER1	Proline and serine-rich protein 1 OS=Homo sapiens GN=PROSER1 PE=1 SV=2	95.64	2	2	2	2
sp|Q8TEQ6|GEMI5_HUMAN	GEMIN5	Gem-associated protein 5 OS=Homo sapiens GN=GEMIN5 PE=1 SV=3	168.48	2	2	2	2
sp|P51116|FXR2_HUMAN	FXR2	Fragile X mental retardation syndrome-related protein 2 OS=Homo sapiens GN=FXR2 PE=1 SV=2	74.18	2	2	2	2
sp|P62805|H4_HUMAN	HIST1H4A	Histone H4 OS=Homo sapiens GN=HIST1H4A PE=1 SV=2	11.36	1	1	2	2
sp|P33778|H2B1B_HUMAN	HIST1H2BB	Histone H2B type 1-B OS=Homo sapiens GN=HIST1H2BB PE=1 SV=2	13.94	2	2	2	2
sp|P12270|TPR_HUMAN	TPR	Nucleoprotein TPR OS=Homo sapiens GN=TPR PE=1 SV=3	267.13	1	1	2	2
sp|Q9P2N5|RBM27_HUMAN	RBM27	RNA-binding protein 27 OS=Homo sapiens GN=RBM27 PE=1 SV=2	118.64	1	1	2	2
sp|Q9Y4W2|LAS1L_HUMAN	LAS1L	Ribosomal biogenesis protein LAS1L OS=Homo sapiens GN=LAS1L PE=1 SV=2	83.01	1	1	2	2
sp|Q14766|LTBP1_HUMAN	LTBP1	Latent-transforming growth factor beta-binding protein 1 OS=Homo sapiens GN=LTBP1 PE=1 SV=4	186.67	1	1	2	2
sp|Q92841|DDX17_HUMAN	DDX17	Probable ATP-dependent RNA helicase DDX17 OS=Homo sapiens GN=DDX17 PE=1 SV=2	80.22	1	1	2	2
sp|Q92750|TAF4B_HUMAN	TAF4B	Transcription initiation factor TFIID subunit 4B OS=Homo sapiens GN=TAF4B PE=1 SV=2	91.03	1	1	2	2
sp|Q14690|RRP5_HUMAN	PDCD11	Protein RRP5 homolog OS=Homo sapiens GN=PDCD11 PE=1 SV=3	208.57	1	1	2	2
sp|Q6PCB5|RSBNL_HUMAN	RSBN1L	Round spermatid basic protein 1-like protein OS=Homo sapiens GN=RSBN1L PE=1 SV=2	94.81	0	0	2	2
sp|P46940|IQGA1_HUMAN	IQGAP1	Ras GTPase-activating-like protein IQGAP1 OS=Homo sapiens GN=IQGAP1 PE=1 SV=1	189.13	0	0	2	2
sp|P78527|PRKDC_HUMAN	PRKDC	DNA-dependent protein kinase catalytic subunit OS=Homo sapiens GN=PRKDC PE=1 SV=3	468.79	0	0	2	2
sp|Q9UN86|G3BP2_HUMAN	G3BP2	Ras GTPase-activating protein-binding protein 2 OS=Homo sapiens GN=G3BP2 PE=1 SV=2	54.09	0	0	2	2
sp|Q9UDY2|ZO2_HUMAN	TJP2	Tight junction protein ZO-2 OS=Homo sapiens GN=TJP2 PE=1 SV=2	133.88	0	0	2	2
sp|Q14671|PUM1_HUMAN	PUM1	Pumilio homolog 1 OS=Homo sapiens GN=PUM1 PE=1 SV=3	126.39	0	0	2	2
sp|Q8IX01|SUGP2_HUMAN	SUGP2	SURP and G-patch domain-containing protein 2 OS=Homo sapiens GN=SUGP2 PE=1 SV=2	120.13	0	0	2	2
sp|Q92878|RAD50_HUMAN	RAD50	DNA repair protein RAD50 OS=Homo sapiens GN=RAD50 PE=1 SV=1	153.8	0	0	2	2
sp|Q14676|MDC1_HUMAN	MDC1	Mediator of DNA damage checkpoint protein 1 OS=Homo sapiens GN=MDC1 PE=1 SV=3	226.53	0	0	2	2
sp|Q14966|ZN638_HUMAN	ZNF638	Zinc finger protein 638 OS=Homo sapiens GN=ZNF638 PE=1 SV=2	220.49	0	0	2	2
sp|Q9NW13|RBM28_HUMAN	RBM28	RNA-binding protein 28 OS=Homo sapiens GN=RBM28 PE=1 SV=3	85.68	0	0	2	2
sp|P68104|EF1A1_HUMAN	EEF1A1	Elongation factor 1-alpha 1 OS=Homo sapiens GN=EEF1A1 PE=1 SV=1	50.11	0	0	2	2
sp|O75400|PR40A_HUMAN	PRPF40A	Pre-mRNA-processing factor 40 homolog A OS=Homo sapiens GN=PRPF40A PE=1 SV=2	108.74	0	0	2	2
sp|Q99613|EIF3C_HUMAN	EIF3C	Eukaryotic translation initiation factor 3 subunit C OS=Homo sapiens GN=EIF3C PE=1 SV=1	105.28	0	0	2	2
sp|Q12789|TF3C1_HUMAN	GTF3C1	General transcription factor 3C polypeptide 1 OS=Homo sapiens GN=GTF3C1 PE=1 SV=4	238.72	0	0	2	2
sp|Q86VM9|ZCH18_HUMAN	ZC3H18	Zinc finger CCCH domain-containing protein 18 OS=Homo sapiens GN=ZC3H18 PE=1 SV=2	106.32	0	0	2	2
sp|Q9Y4I1|MYO5A_HUMAN	MYO5A	Unconventional myosin-Va OS=Homo sapiens GN=MYO5A PE=1 SV=2	215.27	0	0	2	2
sp|Q07157|ZO1_HUMAN	TJP1	Tight junction protein ZO-1 OS=Homo sapiens GN=TJP1 PE=1 SV=3	195.34	0	0	2	2
sp|Q02880|TOP2B_HUMAN	TOP2B	DNA topoisomerase 2-beta OS=Homo sapiens GN=TOP2B PE=1 SV=3	183.15	0	0	2	2
sp|P11388|TOP2A_HUMAN	TOP2A	DNA topoisomerase 2-alpha OS=Homo sapiens GN=TOP2A PE=1 SV=3	174.28	0	0	2	2
sp|P11277|SPTB1_HUMAN	SPTB	Spectrin beta chain, erythrocytic OS=Homo sapiens GN=SPTB PE=1 SV=5	246.32	0	0	2	2
sp|Q96PY5|FMNL2_HUMAN	FMNL2	Formin-like protein 2 OS=Homo sapiens GN=FMNL2 PE=1 SV=3	123.24	0	0	2	2
sp|Q96T17|MA7D2_HUMAN	MAP7D2	MAP7 domain-containing protein 2 OS=Homo sapiens GN=MAP7D2 PE=1 SV=2	81.92	0	0	2	2
sp|Q8NI27|THOC2_HUMAN	THOC2	THO complex subunit 2 OS=Homo sapiens GN=THOC2 PE=1 SV=2	182.66	0	0	2	2
sp|Q9UHI6|DDX20_HUMAN	DDX20	Probable ATP-dependent RNA helicase DDX20 OS=Homo sapiens GN=DDX20 PE=1 SV=2	92.18	0	0	2	2
sp|Q9NZJ5|E2AK3_HUMAN	EIF2AK3	Eukaryotic translation initiation factor 2-alpha kinase 3 OS=Homo sapiens GN=EIF2AK3 PE=1 SV=3	125.14	0	0	2	2
sp|Q5VYS8|TUT7_HUMAN	ZCCHC6	Terminal uridylyltransferase 7 OS=Homo sapiens GN=ZCCHC6 PE=1 SV=1	171.12	0	0	2	2
sp|P30876|RPB2_HUMAN	POLR2B	DNA-directed RNA polymerase II subunit RPB2 OS=Homo sapiens GN=POLR2B PE=1 SV=1	133.81	0	0	2	2
sp|P27816|MAP4_HUMAN	MAP4	Microtubule-associated protein 4 OS=Homo sapiens GN=MAP4 PE=1 SV=3	120.93	0	0	2	2
sp|Q9P2J5|SYLC_HUMAN	LARS	Leucine--tRNA ligase, cytoplasmic OS=Homo sapiens GN=LARS PE=1 SV=2	134.38	0	0	2	2
sp|Q9UI42|CBPA4_HUMAN	CPA4	Carboxypeptidase A4 OS=Homo sapiens GN=CPA4 PE=1 SV=2	47.32	0	0	1	2
sp|P11142|HSP7C_HUMAN	HSPA8	Heat shock cognate 71 kDa protein OS=Homo sapiens GN=HSPA8 PE=1 SV=1	70.85	1	1	1	1
sp|P68371|TBB4B_HUMAN	TUBB4B	Tubulin beta-4B chain OS=Homo sapiens GN=TUBB4B PE=1 SV=1	49.8	2	2	1	1
sp|P62857|RS28_HUMAN	RPS28	40S ribosomal protein S28 OS=Homo sapiens GN=RPS28 PE=1 SV=1	7.84	0	0	1	1
sp|P05387|RLA2_HUMAN	RPLP2	60S acidic ribosomal protein P2 OS=Homo sapiens GN=RPLP2 PE=1 SV=1	11.66	1	1	1	1
sp|P62753|RS6_HUMAN	RPS6	40S ribosomal protein S6 OS=Homo sapiens GN=RPS6 PE=1 SV=1	28.66	0	0	1	1
sp|P62249|RS16_HUMAN	RPS16	40S ribosomal protein S16 OS=Homo sapiens GN=RPS16 PE=1 SV=2	16.44	0	0	1	1
sp|P01834|IGKC_HUMAN	IGKC	Immunoglobulin kappa constant OS=Homo sapiens GN=IGKC PE=1 SV=2	11.76	1	1	1	1
sp|P32119|PRDX2_HUMAN	PRDX2	Peroxiredoxin-2 OS=Homo sapiens GN=PRDX2 PE=1 SV=5	21.88	0	0	1	1
sp|P55795|HNRH2_HUMAN	HNRNPH2	Heterogeneous nuclear ribonucleoprotein H2 OS=Homo sapiens GN=HNRNPH2 PE=1 SV=1	49.23	1	1	1	1
sp|O75223|GGCT_HUMAN	GGCT	Gamma-glutamylcyclotransferase OS=Homo sapiens GN=GGCT PE=1 SV=1	20.99	1	1	1	1
sp|O00425|IF2B3_HUMAN	IGF2BP3	Insulin-like growth factor 2 mRNA-binding protein 3 OS=Homo sapiens GN=IGF2BP3 PE=1 SV=2	63.67	0	0	1	1
sp|P54105|ICLN_HUMAN	CLNS1A	Methylosome subunit pICln OS=Homo sapiens GN=CLNS1A PE=1 SV=1	26.2	1	1	1	1
sp|P62241|RS8_HUMAN	RPS8	40S ribosomal protein S8 OS=Homo sapiens GN=RPS8 PE=1 SV=2	24.19	2	2	1	1
sp|P0DMV9|HS71B_HUMAN	HSPA1B	Heat shock 70 kDa protein 1B OS=Homo sapiens GN=HSPA1B PE=1 SV=1	70.01	2	2	1	1
sp|Q13867|BLMH_HUMAN	BLMH	Bleomycin hydrolase OS=Homo sapiens GN=BLMH PE=1 SV=1	52.53	0	0	1	1
sp|P35030|TRY3_HUMAN	PRSS3	Trypsin-3 OS=Homo sapiens GN=PRSS3 PE=1 SV=2	32.51	0	0	1	1
sp|P04406|G3P_HUMAN	GAPDH	Glyceraldehyde-3-phosphate dehydrogenase OS=Homo sapiens GN=GAPDH PE=1 SV=3	36.03	1	1	1	1
tr|Q53F64|Q53F64_HUMAN		Heterogeneous nuclear ribonucleoprotein AB isoform a variant (Fragment) OS=Homo sapiens PE=2 SV=1	35.97	1	1	1	1
sp|Q92665|RT31_HUMAN	MRPS31	28S ribosomal protein S31, mitochondrial OS=Homo sapiens GN=MRPS31 PE=1 SV=3	45.29	1	2	1	1
sp|Q02539|H11_HUMAN	HIST1H1A	Histone H1.1 OS=Homo sapiens GN=HIST1H1A PE=1 SV=3	21.83	1	1	1	1
sp|P46776|RL27A_HUMAN	RPL27A	60S ribosomal protein L27a OS=Homo sapiens GN=RPL27A PE=1 SV=2	16.55	1	1	1	1
sp|Q9BVA1|TBB2B_HUMAN	TUBB2B	Tubulin beta-2B chain OS=Homo sapiens GN=TUBB2B PE=1 SV=1	49.92	0	0	1	1
sp|P62269|RS18_HUMAN	RPS18	40S ribosomal protein S18 OS=Homo sapiens GN=RPS18 PE=1 SV=3	17.71	0	0	1	1
sp|Q5W0B1|RN219_HUMAN	RNF219	RING finger protein 219 OS=Homo sapiens GN=RNF219 PE=1 SV=1	81.07	4	5	1	1
sp|Q92598|HS105_HUMAN	HSPH1	Heat shock protein 105 kDa OS=Homo sapiens GN=HSPH1 PE=1 SV=1	96.8	4	4	1	1
sp|Q9Y6Y0|NS1BP_HUMAN	IVNS1ABP	Influenza virus NS1A-binding protein OS=Homo sapiens GN=IVNS1ABP PE=1 SV=3	71.68	1	1	1	1
sp|P68871|HBB_HUMAN	HBB	Hemoglobin subunit beta OS=Homo sapiens GN=HBB PE=1 SV=2	15.99	1	1	1	1
sp|Q9P2I0|CPSF2_HUMAN	CPSF2	Cleavage and polyadenylation specificity factor subunit 2 OS=Homo sapiens GN=CPSF2 PE=1 SV=2	88.43	2	3	1	1
sp|O00267|SPT5H_HUMAN	SUPT5H	Transcription elongation factor SPT5 OS=Homo sapiens GN=SUPT5H PE=1 SV=1	120.92	2	2	1	1
sp|Q8TDI0|CHD5_HUMAN	CHD5	Chromodomain-helicase-DNA-binding protein 5 OS=Homo sapiens GN=CHD5 PE=1 SV=1	222.91	1	1	1	1
sp|P52272|HNRPM_HUMAN	HNRNPM	Heterogeneous nuclear ribonucleoprotein M OS=Homo sapiens GN=HNRNPM PE=1 SV=3	77.46	0	0	1	1
sp|P35813|PPM1A_HUMAN	PPM1A	Protein phosphatase 1A OS=Homo sapiens GN=PPM1A PE=1 SV=1	42.42	1	2	1	1
sp|P07478|TRY2_HUMAN	PRSS2	Trypsin-2 OS=Homo sapiens GN=PRSS2 PE=1 SV=1	26.47	1	1	1	1
sp|P61626|LYSC_HUMAN	LYZ	Lysozyme C OS=Homo sapiens GN=LYZ PE=1 SV=1	16.53	1	1	1	1
sp|Q9UGM3|DMBT1_HUMAN	DMBT1	Deleted in malignant brain tumors 1 protein OS=Homo sapiens GN=DMBT1 PE=1 SV=2	260.57	1	1	1	1
tr|A8K968|A8K968_HUMAN	EPB41L3	Band 4.1-like protein 3 OS=Homo sapiens GN=EPB41L3 PE=1 SV=1	84.66	1	1	1	1
tr|A0A0A0MRM8|A0A0A0MRM8_HUMAN	MYO6	Unconventional myosin-VI OS=Homo sapiens GN=MYO6 PE=1 SV=1	144.92	1	1	1	1
sp|P35606|COPB2_HUMAN	COPB2	Coatomer subunit beta' OS=Homo sapiens GN=COPB2 PE=1 SV=2	102.42	1	1	1	1
sp|Q659C4|LAR1B_HUMAN	LARP1B	La-related protein 1B OS=Homo sapiens GN=LARP1B PE=1 SV=2	105.26	1	1	1	1
sp|Q8TAQ2|SMRC2_HUMAN	SMARCC2	SWI/SNF complex subunit SMARCC2 OS=Homo sapiens GN=SMARCC2 PE=1 SV=1	132.8	1	1	1	1
sp|P62854|RS26_HUMAN	RPS26	40S ribosomal protein S26 OS=Homo sapiens GN=RPS26 PE=1 SV=3	13.01	1	1	1	1
sp|P12273|PIP_HUMAN	PIP	Prolactin-inducible protein OS=Homo sapiens GN=PIP PE=1 SV=1	16.56	1	1	1	1
sp|Q8WUA4|TF3C2_HUMAN	GTF3C2	General transcription factor 3C polypeptide 2 OS=Homo sapiens GN=GTF3C2 PE=1 SV=2	100.62	0	0	1	1
sp|O60841|IF2P_HUMAN	EIF5B	Eukaryotic translation initiation factor 5B OS=Homo sapiens GN=EIF5B PE=1 SV=4	138.74	0	0	1	1
sp|P05023|AT1A1_HUMAN	ATP1A1	Sodium/potassium-transporting ATPase subunit alpha-1 OS=Homo sapiens GN=ATP1A1 PE=1 SV=1	112.82	0	0	1	1
sp|Q96L14|C170L_HUMAN	CEP170P1	Cep170-like protein OS=Homo sapiens GN=CEP170P1 PE=5 SV=2	32.63	0	0	1	1
sp|Q6P2E9|EDC4_HUMAN	EDC4	Enhancer of mRNA-decapping protein 4 OS=Homo sapiens GN=EDC4 PE=1 SV=1	151.57	0	0	1	1
tr|Q68E03|Q68E03_HUMAN	DKFZp686L22104	Matrin-3 OS=Homo sapiens GN=DKFZp686L22104 PE=1 SV=1	30.92	0	0	1	1
sp|Q02241|KIF23_HUMAN	KIF23	Kinesin-like protein KIF23 OS=Homo sapiens GN=KIF23 PE=1 SV=3	109.99	0	0	1	1
sp|Q99729|ROAA_HUMAN	HNRNPAB	Heterogeneous nuclear ribonucleoprotein A/B OS=Homo sapiens GN=HNRNPAB PE=1 SV=2	36.2	0	0	1	1
sp|Q9H3U1|UN45A_HUMAN	UNC45A	Protein unc-45 homolog A OS=Homo sapiens GN=UNC45A PE=1 SV=1	103.01	0	0	1	1
sp|P35609|ACTN2_HUMAN	ACTN2	Alpha-actinin-2 OS=Homo sapiens GN=ACTN2 PE=1 SV=1	103.79	0	0	1	1
sp|Q13823|NOG2_HUMAN	GNL2	Nucleolar GTP-binding protein 2 OS=Homo sapiens GN=GNL2 PE=1 SV=1	83.6	0	0	1	1
sp|O94906|PRP6_HUMAN	PRPF6	Pre-mRNA-processing factor 6 OS=Homo sapiens GN=PRPF6 PE=1 SV=1	106.86	0	0	1	1
sp|Q8WYP5|ELYS_HUMAN	AHCTF1	Protein ELYS OS=Homo sapiens GN=AHCTF1 PE=1 SV=3	252.34	0	0	1	1
sp|Q8NE71|ABCF1_HUMAN	ABCF1	ATP-binding cassette sub-family F member 1 OS=Homo sapiens GN=ABCF1 PE=1 SV=2	95.87	0	0	1	1
sp|Q9UPY3|DICER_HUMAN	DICER1	Endoribonuclease Dicer OS=Homo sapiens GN=DICER1 PE=1 SV=3	218.54	0	0	1	1
sp|Q8N3C0|ASCC3_HUMAN	ASCC3	Activating signal cointegrator 1 complex subunit 3 OS=Homo sapiens GN=ASCC3 PE=1 SV=3	251.3	0	0	1	1
sp|Q5C9Z4|NOM1_HUMAN	NOM1	Nucleolar MIF4G domain-containing protein 1 OS=Homo sapiens GN=NOM1 PE=1 SV=1	96.2	0	0	1	1
sp|O95347|SMC2_HUMAN	SMC2	Structural maintenance of chromosomes protein 2 OS=Homo sapiens GN=SMC2 PE=1 SV=2	135.57	0	0	1	1
sp|Q6NZY4|ZCHC8_HUMAN	ZCCHC8	Zinc finger CCHC domain-containing protein 8 OS=Homo sapiens GN=ZCCHC8 PE=1 SV=2	78.53	0	0	1	1
tr|D3DTH7|D3DTH7_HUMAN	MYO1C	Myosin IC, isoform CRA_a OS=Homo sapiens GN=MYO1C PE=3 SV=1	98.87	0	0	1	1
sp|Q16629|SRSF7_HUMAN	SRSF7	Serine/arginine-rich splicing factor 7 OS=Homo sapiens GN=SRSF7 PE=1 SV=1	27.35	0	0	1	1
sp|P56537|IF6_HUMAN	EIF6	Eukaryotic translation initiation factor 6 OS=Homo sapiens GN=EIF6 PE=1 SV=1	26.58	0	0	1	1
sp|O75179|ANR17_HUMAN	ANKRD17	Ankyrin repeat domain-containing protein 17 OS=Homo sapiens GN=ANKRD17 PE=1 SV=3	274.09	0	0	1	1
sp|P05386|RLA1_HUMAN	RPLP1	60S acidic ribosomal protein P1 OS=Homo sapiens GN=RPLP1 PE=1 SV=1	11.51	0	0	1	1
sp|P07910|HNRPC_HUMAN	HNRNPC	Heterogeneous nuclear ribonucleoproteins C1/C2 OS=Homo sapiens GN=HNRNPC PE=1 SV=4	33.65	0	0	1	1
sp|Q66K89|E4F1_HUMAN	E4F1	Transcription factor E4F1 OS=Homo sapiens GN=E4F1 PE=1 SV=2	83.44	0	0	1	1
sp|P25789|PSA4_HUMAN	PSMA4	Proteasome subunit alpha type-4 OS=Homo sapiens GN=PSMA4 PE=1 SV=1	29.47	0	0	1	1
sp|P55884|EIF3B_HUMAN	EIF3B	Eukaryotic translation initiation factor 3 subunit B OS=Homo sapiens GN=EIF3B PE=1 SV=3	92.42	0	0	1	1
sp|P39023|RL3_HUMAN	RPL3	60S ribosomal protein L3 OS=Homo sapiens GN=RPL3 PE=1 SV=2	46.08	0	0	1	1
sp|O95248|MTMR5_HUMAN	SBF1	Myotubularin-related protein 5 OS=Homo sapiens GN=SBF1 PE=1 SV=3	208.18	0	0	1	1
sp|P55060|XPO2_HUMAN	CSE1L	Exportin-2 OS=Homo sapiens GN=CSE1L PE=1 SV=3	110.35	0	0	1	1
sp|Q13283|G3BP1_HUMAN	G3BP1	Ras GTPase-activating protein-binding protein 1 OS=Homo sapiens GN=G3BP1 PE=1 SV=1	52.13	0	0	1	1
sp|Q8N5C6|SRBD1_HUMAN	SRBD1	S1 RNA-binding domain-containing protein 1 OS=Homo sapiens GN=SRBD1 PE=1 SV=2	111.71	0	0	1	1
sp|Q32P51|RA1L2_HUMAN	HNRNPA1L2	Heterogeneous nuclear ribonucleoprotein A1-like 2 OS=Homo sapiens GN=HNRNPA1L2 PE=2 SV=2	34.2	0	0	1	1
sp|B2RXH8|HNRC2_HUMAN	HNRNPCL2	Heterogeneous nuclear ribonucleoprotein C-like 2 OS=Homo sapiens GN=HNRNPCL2 PE=1 SV=1	32.05	0	0	1	1
sp|P38935|SMBP2_HUMAN	IGHMBP2	DNA-binding protein SMUBP-2 OS=Homo sapiens GN=IGHMBP2 PE=1 SV=3	109.08	0	0	1	1
sp|Q12797|ASPH_HUMAN	ASPH	Aspartyl/asparaginyl beta-hydroxylase OS=Homo sapiens GN=ASPH PE=1 SV=3	85.81	0	0	1	1
sp|P47914|RL29_HUMAN	RPL29	60S ribosomal protein L29 OS=Homo sapiens GN=RPL29 PE=1 SV=2	17.74	0	0	1	1
sp|Q10567|AP1B1_HUMAN	AP1B1	AP-1 complex subunit beta-1 OS=Homo sapiens GN=AP1B1 PE=1 SV=2	104.57	0	0	1	1
sp|P11586|C1TC_HUMAN	MTHFD1	C-1-tetrahydrofolate synthase, cytoplasmic OS=Homo sapiens GN=MTHFD1 PE=1 SV=3	101.5	0	0	1	1
sp|O00139|KIF2A_HUMAN	KIF2A	Kinesin-like protein KIF2A OS=Homo sapiens GN=KIF2A PE=1 SV=3	79.9	0	0	1	1
sp|P14735|IDE_HUMAN	IDE	Insulin-degrading enzyme OS=Homo sapiens GN=IDE PE=1 SV=4	117.89	0	0	1	1
sp|Q7L590|MCM10_HUMAN	MCM10	Protein MCM10 homolog OS=Homo sapiens GN=MCM10 PE=1 SV=2	98.12	0	0	1	1
sp|Q12986|NFX1_HUMAN	NFX1	Transcriptional repressor NF-X1 OS=Homo sapiens GN=NFX1 PE=1 SV=2	124.31	0	0	1	1
sp|Q9UNX4|WDR3_HUMAN	WDR3	WD repeat-containing protein 3 OS=Homo sapiens GN=WDR3 PE=1 SV=1	106.03	0	0	1	1
sp|Q16650|TBR1_HUMAN	TBR1	T-box brain protein 1 OS=Homo sapiens GN=TBR1 PE=1 SV=1	74.01	0	0	1	1
sp|Q9NTJ3|SMC4_HUMAN	SMC4	Structural maintenance of chromosomes protein 4 OS=Homo sapiens GN=SMC4 PE=1 SV=2	147.09	0	0	1	1
sp|P17024|ZNF20_HUMAN	ZNF20	Zinc finger protein 20 OS=Homo sapiens GN=ZNF20 PE=1 SV=2	61.53	0	0	1	1
sp|Q9UII4|HERC5_HUMAN	HERC5	E3 ISG15--protein ligase HERC5 OS=Homo sapiens GN=HERC5 PE=1 SV=2	116.78	0	0	1	1
tr|Q5T1Z4|Q5T1Z4_HUMAN	PUM1	Pumilio homolog 1 OS=Homo sapiens GN=PUM1 PE=1 SV=1	126.68	0	0	1	1
sp|P19105|ML12A_HUMAN	MYL12A	Myosin regulatory light chain 12A OS=Homo sapiens GN=MYL12A PE=1 SV=2	19.78	0	0	1	1
sp|P18583|SON_HUMAN	SON	Protein SON OS=Homo sapiens GN=SON PE=1 SV=4	263.66	0	0	1	1
sp|Q9HCS7|SYF1_HUMAN	XAB2	Pre-mRNA-splicing factor SYF1 OS=Homo sapiens GN=XAB2 PE=1 SV=2	99.95	0	0	1	1
sp|P53396|ACLY_HUMAN	ACLY	ATP-citrate synthase OS=Homo sapiens GN=ACLY PE=1 SV=3	120.76	0	0	1	1
sp|Q9Y5V3|MAGD1_HUMAN	MAGED1	Melanoma-associated antigen D1 OS=Homo sapiens GN=MAGED1 PE=1 SV=3	86.11	0	0	1	1
sp|Q9UIG0|BAZ1B_HUMAN	BAZ1B	Tyrosine-protein kinase BAZ1B OS=Homo sapiens GN=BAZ1B PE=1 SV=2	170.8	0	0	1	1
sp|Q6ZRS2|SRCAP_HUMAN	SRCAP	Helicase SRCAP OS=Homo sapiens GN=SRCAP PE=1 SV=3	343.34	0	0	1	1
sp|P25311|ZA2G_HUMAN	AZGP1	Zinc-alpha-2-glycoprotein OS=Homo sapiens GN=AZGP1 PE=1 SV=2	34.24	0	0	1	1
sp|Q9BZF1|OSBL8_HUMAN	OSBPL8	Oxysterol-binding protein-related protein 8 OS=Homo sapiens GN=OSBPL8 PE=1 SV=3	101.13	0	0	1	1
sp|O75147|OBSL1_HUMAN	OBSL1	Obscurin-like protein 1 OS=Homo sapiens GN=OBSL1 PE=1 SV=4	206.82	0	0	1	1
sp|P07437|TBB5_HUMAN	TUBB	Tubulin beta chain OS=Homo sapiens GN=TUBB PE=1 SV=2	49.64	0	0	1	1
sp|P60660|MYL6_HUMAN	MYL6	Myosin light polypeptide 6 OS=Homo sapiens GN=MYL6 PE=1 SV=2	16.92	0	0	1	1
sp|Q9NP55|BPIA1_HUMAN	BPIFA1	BPI fold-containing family A member 1 OS=Homo sapiens GN=BPIFA1 PE=1 SV=1	26.7	0	0	1	1
sp|O75122|CLAP2_HUMAN	CLASP2	CLIP-associating protein 2 OS=Homo sapiens GN=CLASP2 PE=1 SV=2	141.05	0	0	1	1
sp|O60716|CTND1_HUMAN	CTNND1	Catenin delta-1 OS=Homo sapiens GN=CTNND1 PE=1 SV=1	108.1	0	0	1	1
sp|O43491|E41L2_HUMAN	EPB41L2	Band 4.1-like protein 2 OS=Homo sapiens GN=EPB41L2 PE=1 SV=1	112.52	0	0	1	1
sp|P12814|ACTN1_HUMAN	ACTN1	Alpha-actinin-1 OS=Homo sapiens GN=ACTN1 PE=1 SV=2	102.99	0	0	1	1
sp|P62750|RL23A_HUMAN	RPL23A	60S ribosomal protein L23a OS=Homo sapiens GN=RPL23A PE=1 SV=1	17.68	0	0	1	1
sp|Q9Y4F1|FARP1_HUMAN	FARP1	FERM, RhoGEF and pleckstrin domain-containing protein 1 OS=Homo sapiens GN=FARP1 PE=1 SV=1	118.56	0	0	1	1
sp|P62263|RS14_HUMAN	RPS14	40S ribosomal protein S14 OS=Homo sapiens GN=RPS14 PE=1 SV=3	16.26	0	0	0	0
sp|P61247|RS3A_HUMAN	RPS3A	40S ribosomal protein S3a OS=Homo sapiens GN=RPS3A PE=1 SV=2	29.93	0	0	0	0
sp|P52815|RM12_HUMAN	MRPL12	39S ribosomal protein L12, mitochondrial OS=Homo sapiens GN=MRPL12 PE=1 SV=2	21.33	0	0	0	0
sp|P39019|RS19_HUMAN	RPS19	40S ribosomal protein S19 OS=Homo sapiens GN=RPS19 PE=1 SV=2	16.05	0	0	0	0
sp|Q9NZI8|IF2B1_HUMAN	IGF2BP1	Insulin-like growth factor 2 mRNA-binding protein 1 OS=Homo sapiens GN=IGF2BP1 PE=1 SV=2	63.44	0	0	0	0
sp|Q9NQ50|RM40_HUMAN	MRPL40	39S ribosomal protein L40, mitochondrial OS=Homo sapiens GN=MRPL40 PE=1 SV=1	24.48	0	0	0	0
GFP_Aequorea		victoria (Jellyfish)	26.87	0	0	0	0
sp|P15880|RS2_HUMAN	RPS2	40S ribosomal protein S2 OS=Homo sapiens GN=RPS2 PE=1 SV=2	31.3	0	0	0	0
sp|P34931|HS71L_HUMAN	HSPA1L	Heat shock 70 kDa protein 1-like OS=Homo sapiens GN=HSPA1L PE=1 SV=2	70.33	1	1	0	0
sp|P60866|RS20_HUMAN	RPS20	40S ribosomal protein S20 OS=Homo sapiens GN=RPS20 PE=1 SV=1	13.36	0	0	0	0
sp|Q8WXX5|DNJC9_HUMAN	DNAJC9	DnaJ homolog subfamily C member 9 OS=Homo sapiens GN=DNAJC9 PE=1 SV=1	29.89	0	0	0	0
sp|Q96A35|RM24_HUMAN	MRPL24	39S ribosomal protein L24, mitochondrial OS=Homo sapiens GN=MRPL24 PE=1 SV=1	24.9	0	0	0	0
sp|P62277|RS13_HUMAN	RPS13	40S ribosomal protein S13 OS=Homo sapiens GN=RPS13 PE=1 SV=2	17.21	0	0	0	0
sp|Q96DV4|RM38_HUMAN	MRPL38	39S ribosomal protein L38, mitochondrial OS=Homo sapiens GN=MRPL38 PE=1 SV=2	44.57	0	0	0	0
sp|Q13561|DCTN2_HUMAN	DCTN2	Dynactin subunit 2 OS=Homo sapiens GN=DCTN2 PE=1 SV=4	44.2	0	0	0	0
sp|P62913|RL11_HUMAN	RPL11	60S ribosomal protein L11 OS=Homo sapiens GN=RPL11 PE=1 SV=2	20.24	1	1	0	0
sp|P52907|CAZA1_HUMAN	CAPZA1	F-actin-capping protein subunit alpha-1 OS=Homo sapiens GN=CAPZA1 PE=1 SV=3	32.9	0	0	0	0
sp|Q9H2W6|RM46_HUMAN	MRPL46	39S ribosomal protein L46, mitochondrial OS=Homo sapiens GN=MRPL46 PE=1 SV=1	31.69	0	0	0	0
sp|P35268|RL22_HUMAN	RPL22	60S ribosomal protein L22 OS=Homo sapiens GN=RPL22 PE=1 SV=2	14.78	0	0	0	0
sp|Q9H0U6|RM18_HUMAN	MRPL18	39S ribosomal protein L18, mitochondrial OS=Homo sapiens GN=MRPL18 PE=1 SV=1	20.56	0	0	0	0
sp|P49406|RM19_HUMAN	MRPL19	39S ribosomal protein L19, mitochondrial OS=Homo sapiens GN=MRPL19 PE=1 SV=2	33.51	0	0	0	0
sp|Q8IXM3|RM41_HUMAN	MRPL41	39S ribosomal protein L41, mitochondrial OS=Homo sapiens GN=MRPL41 PE=1 SV=1	15.37	0	0	0	0
sp|P47756|CAPZB_HUMAN	CAPZB	F-actin-capping protein subunit beta OS=Homo sapiens GN=CAPZB PE=1 SV=4	31.33	0	0	0	0
sp|P13804|ETFA_HUMAN	ETFA	Electron transfer flavoprotein subunit alpha, mitochondrial OS=Homo sapiens GN=ETFA PE=1 SV=1	35.06	1	1	0	0
sp|P05455|LA_HUMAN	SSB	Lupus La protein OS=Homo sapiens GN=SSB PE=1 SV=2	46.81	0	0	0	0
sp|P83731|RL24_HUMAN	RPL24	60S ribosomal protein L24 OS=Homo sapiens GN=RPL24 PE=1 SV=1	17.77	1	1	0	0
sp|Q8TAE8|G45IP_HUMAN	GADD45GIP1	Growth arrest and DNA damage-inducible proteins-interacting protein 1 OS=Homo sapiens GN=GADD45GIP1 PE=1 SV=1	25.37	0	0	0	0
sp|P62829|RL23_HUMAN	RPL23	60S ribosomal protein L23 OS=Homo sapiens GN=RPL23 PE=1 SV=1	14.86	0	0	0	0
sp|P00491|PNPH_HUMAN	PNP	Purine nucleoside phosphorylase OS=Homo sapiens GN=PNP PE=1 SV=2	32.1	0	0	0	0
sp|P06733|ENOA_HUMAN	ENO1	Alpha-enolase OS=Homo sapiens GN=ENO1 PE=1 SV=2	47.14	0	0	0	0
sp|Q8WVV4|POF1B_HUMAN	POF1B	Protein POF1B OS=Homo sapiens GN=POF1B PE=1 SV=3	68.02	1	1	0	0
sp|P0C221|CC175_HUMAN	CCDC175	Coiled-coil domain-containing protein 175 OS=Homo sapiens GN=CCDC175 PE=4 SV=2	93.57	0	0	0	0
sp|Q16610|ECM1_HUMAN	ECM1	Extracellular matrix protein 1 OS=Homo sapiens GN=ECM1 PE=1 SV=2	60.64	0	0	0	0
sp|P26641|EF1G_HUMAN	EEF1G	Elongation factor 1-gamma OS=Homo sapiens GN=EEF1G PE=1 SV=3	50.09	0	0	0	0
sp|Q9NWU2|GID8_HUMAN	GID8	Glucose-induced degradation protein 8 homolog OS=Homo sapiens GN=GID8 PE=1 SV=1	26.73	0	0	0	0
sp|Q96HU8|DIRA2_HUMAN	DIRAS2	GTP-binding protein Di-Ras2 OS=Homo sapiens GN=DIRAS2 PE=1 SV=1	22.47	0	0	0	0
sp|Q9ULV4|COR1C_HUMAN	CORO1C	Coronin-1C OS=Homo sapiens GN=CORO1C PE=1 SV=1	53.22	0	0	0	0
sp|Q9H9J2|RM44_HUMAN	MRPL44	39S ribosomal protein L44, mitochondrial OS=Homo sapiens GN=MRPL44 PE=1 SV=1	37.51	0	0	0	0
sp|Q96GC5|RM48_HUMAN	MRPL48	39S ribosomal protein L48, mitochondrial OS=Homo sapiens GN=MRPL48 PE=1 SV=2	23.92	0	0	0	0
sp|Q13405|RM49_HUMAN	MRPL49	39S ribosomal protein L49, mitochondrial OS=Homo sapiens GN=MRPL49 PE=1 SV=1	19.19	0	0	0	0
sp|Q9BZE1|RM37_HUMAN	MRPL37	39S ribosomal protein L37, mitochondrial OS=Homo sapiens GN=MRPL37 PE=1 SV=2	48.09	0	0	0	0
sp|Q9NYK5|RM39_HUMAN	MRPL39	39S ribosomal protein L39, mitochondrial OS=Homo sapiens GN=MRPL39 PE=1 SV=3	38.69	0	0	0	0
sp|Q9BYD6|RM01_HUMAN	MRPL1	39S ribosomal protein L1, mitochondrial OS=Homo sapiens GN=MRPL1 PE=1 SV=2	36.89	0	0	0	0
sp|P51398|RT29_HUMAN	DAP3	28S ribosomal protein S29, mitochondrial OS=Homo sapiens GN=DAP3 PE=1 SV=1	45.54	0	0	0	0
sp|Q9NQ39|RS10L_HUMAN	RPS10P5	Putative 40S ribosomal protein S10-like OS=Homo sapiens GN=RPS10P5 PE=5 SV=1	20.11	0	0	0	0
sp|Q16540|RM23_HUMAN	MRPL23	39S ribosomal protein L23, mitochondrial OS=Homo sapiens GN=MRPL23 PE=1 SV=1	17.77	0	0	0	0
tr|A8K4V4|A8K4V4_HUMAN		cDNA FLJ76392, highly similar to Homo sapiens mitochondrial ribosomal protein L43 (MRPL43), transcript variant 1, mRNA OS=Homo sapiens PE=2 SV=1	17.75	0	0	0	0
sp|P27635|RL10_HUMAN	RPL10	60S ribosomal protein L10 OS=Homo sapiens GN=RPL10 PE=1 SV=4	24.59	0	0	0	0
sp|Q8N983|RM43_HUMAN	MRPL43	39S ribosomal protein L43, mitochondrial OS=Homo sapiens GN=MRPL43 PE=1 SV=1	23.42	0	0	0	0
sp|P38159|RBMX_HUMAN	RBMX	RNA-binding motif protein, X chromosome OS=Homo sapiens GN=RBMX PE=1 SV=3	42.31	0	0	0	0
tr|H0YI54|H0YI54_HUMAN	KRT78	Keratin, type II cytoskeletal 78 (Fragment) OS=Homo sapiens GN=KRT78 PE=4 SV=2	5.05	0	0	0	0
sp|O14818|PSA7_HUMAN	PSMA7	Proteasome subunit alpha type-7 OS=Homo sapiens GN=PSMA7 PE=1 SV=1	27.87	0	0	0	0
sp|P62841|RS15_HUMAN	RPS15	40S ribosomal protein S15 OS=Homo sapiens GN=RPS15 PE=1 SV=2	17.03	0	0	0	0
sp|P82650|RT22_HUMAN	MRPS22	28S ribosomal protein S22, mitochondrial OS=Homo sapiens GN=MRPS22 PE=1 SV=1	41.25	0	0	0	0
sp|Q14197|ICT1_HUMAN	MRPL58	Peptidyl-tRNA hydrolase ICT1, mitochondrial OS=Homo sapiens GN=MRPL58 PE=1 SV=1	23.62	0	0	0	0
sp|P62899|RL31_HUMAN	RPL31	60S ribosomal protein L31 OS=Homo sapiens GN=RPL31 PE=1 SV=1	14.45	0	0	0	0
sp|P62273|RS29_HUMAN	RPS29	40S ribosomal protein S29 OS=Homo sapiens GN=RPS29 PE=1 SV=2	6.67	0	0	0	0
sp|Q96EL3|RM53_HUMAN	MRPL53	39S ribosomal protein L53, mitochondrial OS=Homo sapiens GN=MRPL53 PE=1 SV=1	12.1	0	0	0	0
sp|P62244|RS15A_HUMAN	RPS15A	40S ribosomal protein S15a OS=Homo sapiens GN=RPS15A PE=1 SV=2	14.83	0	0	0	0
sp|P30050|RL12_HUMAN	RPL12	60S ribosomal protein L12 OS=Homo sapiens GN=RPL12 PE=1 SV=1	17.81	0	0	0	0
sp|Q9UQ35|SRRM2_HUMAN	SRRM2	Serine/arginine repetitive matrix protein 2 OS=Homo sapiens GN=SRRM2 PE=1 SV=2	299.44	14	14	0	0
sp|P23588|IF4B_HUMAN	EIF4B	Eukaryotic translation initiation factor 4B OS=Homo sapiens GN=EIF4B PE=1 SV=2	69.11	0	0	0	0
sp|Q15750|TAB1_HUMAN	TAB1	TGF-beta-activated kinase 1 and MAP3K7-binding protein 1 OS=Homo sapiens GN=TAB1 PE=1 SV=1	54.61	1	1	0	0
sp|Q9BUA3|CK084_HUMAN	C11orf84	Uncharacterized protein C11orf84 OS=Homo sapiens GN=C11orf84 PE=1 SV=3	41.01	0	0	0	0
sp|Q15424|SAFB1_HUMAN	SAFB	Scaffold attachment factor B1 OS=Homo sapiens GN=SAFB PE=1 SV=4	102.58	5	5	0	0
sp|Q9NQ92|COPRS_HUMAN	COPRS	Coordinator of PRMT5 and differentiation stimulator OS=Homo sapiens GN=COPRS PE=1 SV=3	20.05	0	0	0	0
sp|P01876|IGHA1_HUMAN	IGHA1	Immunoglobulin heavy constant alpha 1 OS=Homo sapiens GN=IGHA1 PE=1 SV=2	37.63	1	1	0	0
sp|Q8IWX8|CHERP_HUMAN	CHERP	Calcium homeostasis endoplasmic reticulum protein OS=Homo sapiens GN=CHERP PE=1 SV=3	103.64	4	4	0	0
sp|P14678|RSMB_HUMAN	SNRPB	Small nuclear ribonucleoprotein-associated proteins B and B' OS=Homo sapiens GN=SNRPB PE=1 SV=2	24.59	0	0	0	0
sp|P07900|HS90A_HUMAN	HSP90AA1	Heat shock protein HSP 90-alpha OS=Homo sapiens GN=HSP90AA1 PE=1 SV=5	84.61	3	3	0	0
sp|P04279|SEMG1_HUMAN	SEMG1	Semenogelin-1 OS=Homo sapiens GN=SEMG1 PE=1 SV=2	52.1	3	4	0	0
sp|Q07021|C1QBP_HUMAN	C1QBP	Complement component 1 Q subcomponent-binding protein, mitochondrial OS=Homo sapiens GN=C1QBP PE=1 SV=1	31.34	0	0	0	0
sp|Q9Y657|SPIN1_HUMAN	SPIN1	Spindlin-1 OS=Homo sapiens GN=SPIN1 PE=1 SV=3	29.58	0	0	0	0
sp|Q96S59|RANB9_HUMAN	RANBP9	Ran-binding protein 9 OS=Homo sapiens GN=RANBP9 PE=1 SV=1	77.8	3	3	0	0
sp|P62316|SMD2_HUMAN	SNRPD2	Small nuclear ribonucleoprotein Sm D2 OS=Homo sapiens GN=SNRPD2 PE=1 SV=1	13.52	0	0	0	0
sp|P62318|SMD3_HUMAN	SNRPD3	Small nuclear ribonucleoprotein Sm D3 OS=Homo sapiens GN=SNRPD3 PE=1 SV=1	13.91	0	0	0	0
sp|P38646|GRP75_HUMAN	HSPA9	Stress-70 protein, mitochondrial OS=Homo sapiens GN=HSPA9 PE=1 SV=2	73.63	0	0	0	0
sp|Q99417|MYCBP_HUMAN	MYCBP	C-Myc-binding protein OS=Homo sapiens GN=MYCBP PE=1 SV=3	11.96	0	0	0	0
sp|Q06830|PRDX1_HUMAN	PRDX1	Peroxiredoxin-1 OS=Homo sapiens GN=PRDX1 PE=1 SV=1	22.1	0	0	0	0
sp|P33992|MCM5_HUMAN	MCM5	DNA replication licensing factor MCM5 OS=Homo sapiens GN=MCM5 PE=1 SV=5	82.23	2	2	0	0
sp|P62699|YPEL5_HUMAN	YPEL5	Protein yippee-like 5 OS=Homo sapiens GN=YPEL5 PE=1 SV=1	13.83	0	0	0	0
sp|Q8TAA3|PSA7L_HUMAN	PSMA8	Proteasome subunit alpha type-7-like OS=Homo sapiens GN=PSMA8 PE=2 SV=3	28.51	0	0	0	0
sp|O75592|MYCB2_HUMAN	MYCBP2	E3 ubiquitin-protein ligase MYCBP2 OS=Homo sapiens GN=MYCBP2 PE=1 SV=3	509.76	2	2	0	0
sp|Q9Y5B6|PAXB1_HUMAN	PAXBP1	PAX3- and PAX7-binding protein 1 OS=Homo sapiens GN=PAXBP1 PE=1 SV=2	104.74	2	2	0	0
sp|P06748|NPM_HUMAN	NPM1	Nucleophosmin OS=Homo sapiens GN=NPM1 PE=1 SV=2	32.55	0	0	0	0
sp|P62306|RUXF_HUMAN	SNRPF	Small nuclear ribonucleoprotein F OS=Homo sapiens GN=SNRPF PE=1 SV=1	9.72	0	0	0	0
sp|P0DOX7|IGK_HUMAN		Immunoglobulin kappa light chain OS=Homo sapiens PE=1 SV=1	23.36	1	1	0	0
sp|Q6UWP8|SBSN_HUMAN	SBSN	Suprabasin OS=Homo sapiens GN=SBSN PE=1 SV=2	60.5	0	0	0	0
sp|P63104|1433Z_HUMAN	YWHAZ	14-3-3 protein zeta/delta OS=Homo sapiens GN=YWHAZ PE=1 SV=1	27.73	0	0	0	0
sp|Q58FF8|H90B2_HUMAN	HSP90AB2P	Putative heat shock protein HSP 90-beta 2 OS=Homo sapiens GN=HSP90AB2P PE=1 SV=2	44.32	1	1	0	0
sp|P31943|HNRH1_HUMAN	HNRNPH1	Heterogeneous nuclear ribonucleoprotein H OS=Homo sapiens GN=HNRNPH1 PE=1 SV=4	49.2	0	0	0	0
sp|Q9HCY8|S10AE_HUMAN	S100A14	Protein S100-A14 OS=Homo sapiens GN=S100A14 PE=1 SV=1	11.65	0	0	0	0
sp|P08238|HS90B_HUMAN	HSP90AB1	Heat shock protein HSP 90-beta OS=Homo sapiens GN=HSP90AB1 PE=1 SV=4	83.21	1	1	0	0
tr|Q5HYB6|Q5HYB6_HUMAN	DKFZp686J1372	Epididymis luminal protein 189 OS=Homo sapiens GN=DKFZp686J1372 PE=1 SV=1	27.16	0	0	0	0
sp|P62304|RUXE_HUMAN	SNRPE	Small nuclear ribonucleoprotein E OS=Homo sapiens GN=SNRPE PE=1 SV=1	10.8	0	0	0	0
sp|P01591|IGJ_HUMAN	JCHAIN	Immunoglobulin J chain OS=Homo sapiens GN=JCHAIN PE=1 SV=4	18.09	0	0	0	0
sp|Q6ZRV2|FA83H_HUMAN	FAM83H	Protein FAM83H OS=Homo sapiens GN=FAM83H PE=1 SV=3	127.04	0	0	0	0
sp|P14618|KPYM_HUMAN	PKM	Pyruvate kinase PKM OS=Homo sapiens GN=PKM PE=1 SV=4	57.9	0	0	0	0
sp|P02788|TRFL_HUMAN	LTF	Lactotransferrin OS=Homo sapiens GN=LTF PE=1 SV=6	78.13	0	0	0	0
sp|P62258|1433E_HUMAN	YWHAE	14-3-3 protein epsilon OS=Homo sapiens GN=YWHAE PE=1 SV=1	29.16	0	0	0	0
sp|P51948|MAT1_HUMAN	MNAT1	CDK-activating kinase assembly factor MAT1 OS=Homo sapiens GN=MNAT1 PE=1 SV=1	35.8	0	0	0	0
tr|B9EGR5|B9EGR5_HUMAN	MGA	MGA protein OS=Homo sapiens GN=MGA PE=2 SV=1	314.94	1	1	0	0
sp|P62847|RS24_HUMAN	RPS24	40S ribosomal protein S24 OS=Homo sapiens GN=RPS24 PE=1 SV=1	15.41	1	1	0	0
sp|P37840|SYUA_HUMAN	SNCA	Alpha-synuclein OS=Homo sapiens GN=SNCA PE=1 SV=1	14.45	0	0	0	0
sp|Q5TCS8|KAD9_HUMAN	AK9	Adenylate kinase 9 OS=Homo sapiens GN=AK9 PE=1 SV=2	221.27	1	1	0	0
sp|Q9UKV3|ACINU_HUMAN	ACIN1	Apoptotic chromatin condensation inducer in the nucleus OS=Homo sapiens GN=ACIN1 PE=1 SV=2	151.77	1	1	0	0
IgG1_bovine		heavy chain constant region [Bos taurus]	35.83	0	0	0	0
sp|P14625|ENPL_HUMAN	HSP90B1	Endoplasmin OS=Homo sapiens GN=HSP90B1 PE=1 SV=1	92.41	1	1	0	0
sp|P60900|PSA6_HUMAN	PSMA6	Proteasome subunit alpha type-6 OS=Homo sapiens GN=PSMA6 PE=1 SV=1	27.38	0	0	0	0
sp|P61981|1433G_HUMAN	YWHAG	14-3-3 protein gamma OS=Homo sapiens GN=YWHAG PE=1 SV=2	28.28	0	0	0	0
sp|Q14151|SAFB2_HUMAN	SAFB2	Scaffold attachment factor B2 OS=Homo sapiens GN=SAFB2 PE=1 SV=1	107.41	1	1	0	0
sp|O15078|CE290_HUMAN	CEP290	Centrosomal protein of 290 kDa OS=Homo sapiens GN=CEP290 PE=1 SV=2	290.21	1	1	0	0
sp|Q8N1I0|DOCK4_HUMAN	DOCK4	Dedicator of cytokinesis protein 4 OS=Homo sapiens GN=DOCK4 PE=1 SV=3	225.06	1	1	0	0
sp|Q9C0C9|UBE2O_HUMAN	UBE2O	(E3-independent) E2 ubiquitin-conjugating enzyme OS=Homo sapiens GN=UBE2O PE=1 SV=3	141.21	1	1	0	0
sp|O00487|PSDE_HUMAN	PSMD14	26S proteasome non-ATPase regulatory subunit 14 OS=Homo sapiens GN=PSMD14 PE=1 SV=1	34.55	0	0	0	0
sp|Q8IY51|TIGD4_HUMAN	TIGD4	Tigger transposable element-derived protein 4 OS=Homo sapiens GN=TIGD4 PE=2 SV=2	57.43	0	0	0	0
tr|A0A0A0MR66|A0A0A0MR66_HUMAN	RBM10	RNA binding motif protein 10, isoform CRA_d OS=Homo sapiens GN=RBM10 PE=1 SV=1	110.3	1	1	0	0
sp|O95757|HS74L_HUMAN	HSPA4L	Heat shock 70 kDa protein 4L OS=Homo sapiens GN=HSPA4L PE=1 SV=3	94.45	1	1	0	0
sp|O43318|M3K7_HUMAN	MAP3K7	Mitogen-activated protein kinase kinase kinase 7 OS=Homo sapiens GN=MAP3K7 PE=1 SV=1	67.15	0	0	0	0
sp|Q93009|UBP7_HUMAN	USP7	Ubiquitin carboxyl-terminal hydrolase 7 OS=Homo sapiens GN=USP7 PE=1 SV=2	128.22	1	1	0	0
sp|Q9Y3B9|RRP15_HUMAN	RRP15	RRP15-like protein OS=Homo sapiens GN=RRP15 PE=1 SV=2	31.46	1	1	0	0
sp|Q13200|PSMD2_HUMAN	PSMD2	26S proteasome non-ATPase regulatory subunit 2 OS=Homo sapiens GN=PSMD2 PE=1 SV=3	100.14	1	1	0	0
sp|P51572|BAP31_HUMAN	BCAP31	B-cell receptor-associated protein 31 OS=Homo sapiens GN=BCAP31 PE=1 SV=3	27.97	0	0	0	0
sp|A7E2S9|A30BL_HUMAN	ANKRD30BL	Putative ankyrin repeat domain-containing protein 30B-like OS=Homo sapiens GN=ANKRD30BL PE=2 SV=3	28.53	0	0	0	0
tr|A8K7N0|A8K7N0_HUMAN		cDNA FLJ75556, highly similar to Homo sapiens ribosomal protein L14, mRNA OS=Homo sapiens PE=2 SV=1	23.63	1	1	0	0
sp|P01042|KNG1_HUMAN	KNG1	Kininogen-1 OS=Homo sapiens GN=KNG1 PE=1 SV=2	71.91	0	0	0	0
tr|Q9UL78|Q9UL78_HUMAN		Myosin-reactive immunoglobulin light chain variable region (Fragment) OS=Homo sapiens PE=2 SV=1	11.64	0	0	0	0
sp|Q9BR76|COR1B_HUMAN	CORO1B	Coronin-1B OS=Homo sapiens GN=CORO1B PE=1 SV=1	54.2	0	0	0	0
sp|Q03393|PTPS_HUMAN	PTS	6-pyruvoyl tetrahydrobiopterin synthase OS=Homo sapiens GN=PTS PE=1 SV=1	16.38	0	0	0	0
sp|P10644|KAP0_HUMAN	PRKAR1A	cAMP-dependent protein kinase type I-alpha regulatory subunit OS=Homo sapiens GN=PRKAR1A PE=1 SV=1	42.95	0	0	0	0
sp|O14867|BACH1_HUMAN	BACH1	Transcription regulator protein BACH1 OS=Homo sapiens GN=BACH1 PE=1 SV=2	81.91	0	0	0	0
sp|Q8IZT6|ASPM_HUMAN	ASPM	Abnormal spindle-like microcephaly-associated protein OS=Homo sapiens GN=ASPM PE=1 SV=2	409.54	0	0	0	0
sp|Q6NXE6|ARMC6_HUMAN	ARMC6	Armadillo repeat-containing protein 6 OS=Homo sapiens GN=ARMC6 PE=1 SV=2	54.11	0	0	0	0
sp|P23526|SAHH_HUMAN	AHCY	Adenosylhomocysteinase OS=Homo sapiens GN=AHCY PE=1 SV=4	47.69	0	0	0	0
sp|P34896|GLYC_HUMAN	SHMT1	Serine hydroxymethyltransferase, cytosolic OS=Homo sapiens GN=SHMT1 PE=1 SV=1	53.05	0	0	0	0
sp|A5PL33|KRBA1_HUMAN	KRBA1	Protein KRBA1 OS=Homo sapiens GN=KRBA1 PE=1 SV=3	107.43	0	0	0	0
sp|P63220|RS21_HUMAN	RPS21	40S ribosomal protein S21 OS=Homo sapiens GN=RPS21 PE=1 SV=1	9.11	0	0	0	0
sp|Q9P1Y6|PHRF1_HUMAN	PHRF1	PHD and RING finger domain-containing protein 1 OS=Homo sapiens GN=PHRF1 PE=1 SV=3	178.56	0	0	0	0
