# Supplementary material for: Selective sorting of microRNAs into exosomes by phase-separated YBX1 condensates
Source: eLife. 2021 Nov 12;10:e71982. doi: 10.7554/eLife.71982 (PMC8612733; doi:10.7554/eLife.71982)
Supplement: Figure 7—source data 3. [file elife-71982-fig7-data3.zip]

Archive with 15 entries (14 files):
- Figure 7-source data 3 for Figure 7G/
- Figure 7-source data 3 for Figure 7G/Figure 7G-unmodified blot for DDX6-IP-merged with protein marker.tif
- __MACOSX/Figure 7-source data 3 for Figure 7G/._Figure 7G-unmodified blot for DDX6-IP-merged with protein marker.tif
- Figure 7-source data 3 for Figure 7G/Figure 7G-unmodified blot for DDX6-Input without protein marker.tif
- __MACOSX/Figure 7-source data 3 for Figure 7G/._Figure 7G-unmodified blot for DDX6-Input without protein marker.tif
- Figure 7-source data 3 for Figure 7G/Figure 7G-unmodified blot for DDX6-Input merged with protein marker.tif
- __MACOSX/Figure 7-source data 3 for Figure 7G/._Figure 7G-unmodified blot for DDX6-Input merged with protein marker.tif
- Figure 7-source data 3 for Figure 7G/Uncropped Western blot images corresponding to Figure 7G.pdf
- __MACOSX/Figure 7-source data 3 for Figure 7G/._Uncropped Western blot images corresponding to Figure 7G.pdf
- Figure 7-source data 3 for Figure 7G/Figure 7G-unmodified blot for DDX6-IP-without protein marker.tif
- __MACOSX/Figure 7-source data 3 for Figure 7G/._Figure 7G-unmodified blot for DDX6-IP-without protein marker.tif
- Figure 7-source data 3 for Figure 7G/Figure 7G-unmodified blot for Flag merged with protein marker.tif
- __MACOSX/Figure 7-source data 3 for Figure 7G/._Figure 7G-unmodified blot for Flag merged with protein marker.tif
- Figure 7-source data 3 for Figure 7G/Figure 7G-unmodified blot for Flag without protein marker.tif
- __MACOSX/Figure 7-source data 3 for Figure 7G/._Figure 7G-unmodified blot for Flag without protein marker.tif
