# Supplementary material for: Selective sorting of microRNAs into exosomes by phase-separated YBX1 condensates
Source: eLife. 2021 Nov 12;10:e71982. doi: 10.7554/eLife.71982 (PMC8612733; doi:10.7554/eLife.71982)
Supplement: Figure 7—source data 5. [file elife-71982-fig7-data5.zip]

Archive with 15 entries (14 files):
- Figure 7-source data 5 for Figure 7I/
- Figure 7-source data 5 for Figure 7I/Figure 7I-unmodified blot for DDX6-without protein marker.tif
- __MACOSX/Figure 7-source data 5 for Figure 7I/._Figure 7I-unmodified blot for DDX6-without protein marker.tif
- Figure 7-source data 5 for Figure 7I/Figure 7I-unmodified blot for ALIX-without protein marker.tif
- __MACOSX/Figure 7-source data 5 for Figure 7I/._Figure 7I-unmodified blot for ALIX-without protein marker.tif
- Figure 7-source data 5 for Figure 7I/Figure 7I-unmodified blot for ALIX-merged with protein marker.tif
- __MACOSX/Figure 7-source data 5 for Figure 7I/._Figure 7I-unmodified blot for ALIX-merged with protein marker.tif
- Figure 7-source data 5 for Figure 7I/Figure 7I-unmodified blot for CD9-without protein marker.tif
- __MACOSX/Figure 7-source data 5 for Figure 7I/._Figure 7I-unmodified blot for CD9-without protein marker.tif
- Figure 7-source data 5 for Figure 7I/Figure 7I-unmodified blot for CD9-merged with protein marker.tif
- __MACOSX/Figure 7-source data 5 for Figure 7I/._Figure 7I-unmodified blot for CD9-merged with protein marker.tif
- Figure 7-source data 5 for Figure 7I/Uncropped Western blot images corresponding to Figure 7I.pdf
- __MACOSX/Figure 7-source data 5 for Figure 7I/._Uncropped Western blot images corresponding to Figure 7I.pdf
- Figure 7-source data 5 for Figure 7I/Figure 7I-unmodified blot for DDX6-merged with protein marker.tif
- __MACOSX/Figure 7-source data 5 for Figure 7I/._Figure 7I-unmodified blot for DDX6-merged with protein marker.tif
